# Supplementary material for: Chronic Disruption of the Late Cholesterol Synthesis Leads to Female-Prevalent Liver Cancer
Source: Cancers (Basel). 2020 Nov 9;12(11):3302. doi: 10.3390/cancers12113302 (PMC7695248; doi:10.3390/cancers12113302)
Supplement: Supplementary file 1 [file cancers-12-03302-s001.zip]

Archive with 2 entries (2 files):
- cancers-949182-proof-resubmit.pdf
- cancers-949182-proof-submit.xlsx
