# Supplementary material for: Chronic Disruption of the Late Cholesterol Synthesis Leads to Female-Prevalent Liver Cancer
Source: Cancers (Basel). 2020 Nov 9;12(11):3302. doi: 10.3390/cancers12113302 (PMC7695248; doi:10.3390/cancers12113302)
Supplement: Supplementary file 1 [file cancers-12-03302-s001.zip › cancers-949182-proof-submit.xlsx]

## Sheet: Table S1
Table S1: Statistically significant differences between mouse liver/body/relative weights. Parameters shown in bold are discussed in the manuscript. * p<0.05, ** p<0.01, *** p<0.001; KO, Cyp51 KO; WT, wild-type; M, months; F = female; M = male.
		Parameter	Group 1	Group 2	Mean diff.	Pr(>F)
		liver weight [g]	KO	WT	0.45	<0.001 ***
			24M.KO.F	24M.WT.F	0.92	<0.01 **
		mouse weight [g]	KO	WT	-2.54	<0.001 ***
			18M.KO.M	18M.WT.M	-6.86	<0.001***
			24M.KO.F	24M.WT.F	-4.36	0.030 *
		relative liver weight [%]	24M.KO.F	24M.WT.F	5.57	<0.001***

## Sheet: Table S2
Table S2: Female Cyp51 KO mice had a higher incidence of liver tumors as males. Female Cyp51 KO mice had higher incidence of liver tumors as males. Incidence of mice with liver tumors during 12 and 24 months, both sexes. 5-10 mice were analyzed in each group. *, histologically characterized liver tumor as adenoma. KO, Cyp51 KO; WT, wild-type; F = female; M = male.
	Genotype	Sex	Age [months]	Incidence of tumors
	Cyp51 WT	F	12	0/10 (0%)
			18	0/10 (0%)
			24	0/9 (0%)
	Cyp51 WT	M	12	0/8 (0%)
			18	0/9 (0%)
			24	1*/9 (11.1%)
	Cyp51 KO	F	12	1/8 (12.5%)
			18	5/10 (50%)
			24	7/9 (77.8%)
	Cyp51 KO	M	12	0/8 (0%)
			18	2/8 (25%)
			24	3/6 (50%)

## Sheet: Table S3
Table S3: The long-term ablation of Cyp51 in hepatocytes influence at gene and metabolic levels. Statistically significant differences of bile acid and cholesterol synthesis genes by qPCR and selected biochemical parameters. . p<0.1, * p<0.05, ** p<0.01, *** p<0.001; KO, Cyp51 KO; WT, wild-type; M, months; F = female; M = male.
			Parameter	Group 1	Group 2	Mean diff.	Pr(>F)
			Genes of cholesterol and bile acid synthesis
			Hmgcr	KO	WT	0.08	<0.001 ***
				KO.F	WT.F	0.11	<0.001 ***
				F	M	0.05	0.028 *
			Sqle	KO	WT	0.09	<0.01 **
				KO.F	WT.F	0.1	0.035 *
			Lss	KO	WT	0.09	<0.01 **
			Cyp51	F	M	0.07	0.086 .
			Nsdhl	KO	WT	0.1	<0.01 **
				KO.F	WT.F	0.12	<0.01 **
			Dhcr7	/	/	/	/
			Cyp7a1	KO	WT	-0.08	0.069 .
			Cyp8b1	KO	WT	-0.09	0.083 .
			Cyp27a1	KO	WT	-0.15	0.047 *
			Plasma parameters
			TG	KO	WT	-0.26	0.01 *
			FFA	KO	WT	-0.24	0.035 *
				F	M	-0.34	0.005 **
			HDL	F	M	-0.37	<0.001 ***
			CHOL	F	M	-0.37	0.049 *
			ALT	KO.F	WT.F	2.99	0.015 *
			AST	/	/	/	/
			Sterol intermediates
			Lanosterol	KO	WT	3.37	<0.001 ***
			Dihydrolanosterol	KO	WT	8.71	<0.001 ***
			Desmosterol	KO	WT	0.81	0.37
			Zymostenol	KO	WT	0.5	<0.001 ***
			Cholesterol	F	M	0.42	0.022 *

## Sheet: Table S4
Table S4: A heat-map table of cholesterol and BA synthesis DNA-microarray gene expression. Dark green logFC - the most negative enriched gene expression; dark violet logFC – the most positive enriched gene expression (N=5 per sex/genotype group). Parameters shown in bold are statistically significant. * p<0.05, ** p<0.01, *** p<0.001; KO, Cyp51 KO; WT, Cyp51 WT.
			Gene	24M.KO~WT
				FEMALES			MALES
				LogFC		adj. P-value	LogFC		adj. P-value
			Hmgcr	0.606075		0.126119	0.68208		0.199366
			Sqle	0.902708		0.009 **	0.77787		0.0701626
			Lss	1.1204		0.044 *	0.847601		0.252
			Cyp51	-2.94637		<0.001 ***	-2.5831		<0.001 ***
			Nsdhl	0.591314		0.039 *	0.564286		0.131
			Dhcr7	0.372		0.213	0.58		0.146552
			Cyp7b1	-1.44		0.386	-1.76835		0.006 **
			Cyp8b1	-2.14883		0.135	-2.49627		0.088
			Cyp7a1	-2.43		0.035 *	-2.43		0.104
			Cyp27a1	-0.77		0.032 *	-1.17		0.013 *

## Sheet: Table S5
Table S5: DNA-microarray gene expression table
* bold and red colored adj. P value indicated defferentlly expressed genes (DEGs); KO, Cyp51 KO; WT, wild-type; F, female; M, male.
		19W KO		19W KO M		19W KO F					24M KO		24M KO M		24M KO F
GENE SYMBOL	ENTREZ ID	logFC	adj.P val*	logFC	adj.P val*	logFC	adj.P val*		GENE SYMBOL	ENTREZ ID	logFC	adj.P val*	logFC	adj.P val*	logFC	adj.P val*
0610030E20Rik	68364	-0.270509	0.0327111	-0.31393	0.105247	-0.227088	0.285437		0610005C13Rik	71661	-0.588633	0.0132	-0.598433	0.161621	-0.578834	0.0741256
1110008L16Rik	66132	-0.227127	0.0247039	-0.0149922	0.930909	-0.439263	0.008593		0610030E20Rik	68364	-0.37926	0.0273	-0.274475	0.406321	-0.484046	0.0437673
1110032A03Rik	68721	-0.219406	0.0397164	-0.0559669	0.742706	-0.382845	0.029591		0610031O16Rik	68369	-1.25643	0.000712	-1.28149	0.0345474	-1.23136	0.0104701
1190005I06Rik;Gm27021	68918;105734727	-0.186851	0.0659616	-0.354513	0.035925	-0.0191884	0.933252		0610037L13Rik	74098	-0.32966	0.046	-0.215917	0.513246	-0.443402	0.0567979
1190007I07Rik	544717	-0.415167	0.00118643	-0.289597	0.106621	-0.540736	0.006412		0610043K17Rik	68400	-0.947539	0.000237	-0.986938	0.0150565	-0.90814	0.00544617
1300017J02Rik	71775	-0.181483	0.0226875	-0.233635	0.060321	-0.129331	0.329639		1110004F10Rik	56372	0.220222	0.0351	0.172113	0.392995	0.26833	0.0661004
1500009C09Rik	76505	-0.165976	0.0173465	-0.188863	0.076616	-0.143089	0.206953		1110008F13Rik	67388	0.331508	0.0053	0.404336	0.0520627	0.25868	0.0998781
1500015L24Rik	68994	-0.170936	0.0369313	-0.197303	0.115308	-0.144568	0.29596		1110008P14Rik	73737	0.855408	1.65e-05	0.714045	0.0106303	0.996771	0.000154073
1500015O10Rik	78896	-0.211487	0.0243888	-0.208995	0.135333	-0.21398	0.163528		1110018N20Rik	68941	-0.311145	0.00422	-0.357548	0.0585217	-0.264743	0.0662042
1500035N22Rik	70258	-0.253246	0.0368923	-0.16825	0.348674	-0.338242	0.090297		1110028F11Rik;Rnf43	68690;207742	-0.819362	7.08e-05	-0.678386	0.0264327	-0.960337	0.000495884
1520401A03Rik	320309	-0.21347	0.0443078	-0.199432	0.211403	-0.227507	0.201898		1110028F18Rik	68692	-0.307263	0.027	-0.228298	0.391771	-0.386228	0.0464669
1600002K03Rik	69770	-0.242051	0.00551624	-0.296057	0.028642	-0.188044	0.170184		1110034G24Rik	73747	-0.205499	0.0395	-0.17585	0.357639	-0.235148	0.0902967
1600014C23Rik	72240	-0.174565	0.0424531	-0.243542	0.07354	-0.105588	0.486725		1190007I07Rik	544717	-0.322454	0.0396	-0.30726	0.299466	-0.337649	0.120711
1700001K19Rik	66323	-0.259601	0.0206712	-0.353554	0.045931	-0.165647	0.377263		1300017J02Rik	71775	-0.502071	0.0284	-0.466568	0.274405	-0.537575	0.0889822
1700001L05Rik	69291	-1.12957	4.465e-05	-1.27171	0.00195	-0.987432	0.008518		1500015A07Rik	68982	-0.203983	0.148	0.0489729	0.889569	-0.456938	0.0267761
1700003E16Rik	71837	-0.274673	0.00159985	-0.263716	0.04185	-0.28563	0.029815		1500017E21Rik	668215	-0.881387	0.000176	-0.838969	0.0213041	-0.923804	0.00242618
1700003O11Rik	75632	-0.14229	0.0334559	-0.267964	0.016353	-0.0166147	0.907229		1600002H07Rik	72016	-0.854407	0.0226	-0.92128	0.178526	-0.787534	0.124558
1700006E09Rik	75437	-0.202164	0.0350717	-0.353984	0.025078	-0.0503451	0.784122		1600014C23Rik	72240	-0.218908	0.0472	-0.195702	0.356402	-0.242113	0.115932
1700006J14Rik	321010	-0.303248	0.00313408	-0.369937	0.020083	-0.23656	0.135987		1600020E01Rik	72012	-0.472257	0.00223	-0.703193	0.0089089	-0.241321	0.220362
1700007K09Rik	69318	-0.179715	0.0450786	-0.298014	0.042049	-0.0614153	0.717531		1600029I14Rik	69797	-0.312901	0.00894	-0.328344	0.122508	-0.297457	0.0663043
1700008J07Rik	629159	-0.215773	0.018308	-0.314366	0.031329	-0.11718	0.449783		1700001G01Rik	75433	-0.265287	0.0362	-0.311885	0.183195	-0.218689	0.210169
1700010B08Rik	75485	-0.250006	0.0353332	-0.345583	0.065965	-0.154429	0.45435		1700001G17Rik	67503	-0.271248	0.0317	-0.433746	0.0600625	-0.108749	0.546149
1700010I14Rik	66931	0.312177	0.00047454	0.434026	0.002552	0.190328	0.151155		1700001J11Rik	72224	-0.44215	0.0115	-0.611424	0.0509451	-0.272876	0.244728
1700010L04Rik	619808	-0.22465	0.00581977	-0.281833	0.026594	-0.167466	0.191842		1700001K23Rik	69319	-0.315977	0.0359	-0.311779	0.268933	-0.320175	0.124112
1700011H14Rik	67082	1.55565	0.0003294	1.64259	0.011379	1.46872	0.02034		1700001L05Rik	69291	-1.21091	6.81e-07	-0.911522	0.0022546	-1.51031	4.396e-06
1700013G24Rik	69380	-0.251437	0.0109657	-0.272391	0.069436	-0.230482	0.144358		1700006F04Rik	75432	-0.315086	0.0357	-0.361349	0.193377	-0.268823	0.192987
1700016H13Rik	74218	-0.252332	0.011919	-0.277813	0.0691	-0.226851	0.158041		1700006J14Rik	321010	-0.279884	0.0499	-0.304582	0.257403	-0.255185	0.198136
1700017B05Rik	74211	0.372137	0.0267672	0.235297	0.337947	0.508978	0.061333		1700007B14Rik	71831	-0.266334	0.0495	-0.166184	0.546765	-0.366484	0.0557717
1700017G19Rik	100040882	-0.240316	0.0507173	-0.406025	0.043754	-0.0746062	0.751655		1700007K09Rik	69318	-0.286189	0.00943	-0.236607	0.234437	-0.335772	0.0271753
1700017N19Rik	66605	-0.173478	0.0199843	-0.0932073	0.388623	-0.25375	0.033777		1700010K23Rik	75501	-0.21814	0.131	-0.00261796	0.994305	-0.433662	0.0382048
1700018B08Rik	76405	-0.279955	0.00963246	-0.326564	0.050243	-0.233347	0.176006		1700011H14Rik	67082	0.850531	0.0371	0.519702	0.523659	1.18136	0.0401052
1700019B03Rik	76406	-0.16345	0.0248354	-0.204384	0.070347	-0.122515	0.313132		1700012D01Rik	72243	-0.409307	0.00713	-0.351929	0.194894	-0.466685	0.0252974
1700019M22Rik	69423	-0.254951	0.0339305	-0.344765	0.068435	-0.165137	0.425735		1700012D14Rik	75479	-0.43758	0.0125	-0.357524	0.263616	-0.517636	0.0324914
1700019N19Rik	67507	-0.149839	0.146619	-0.340578	0.049632	0.0409001	0.85105		1700016C15Rik	69428	0.720344	1.79e-05	1.13409	0.0001164	0.306601	0.0825634
1700020N01Rik	67692	-0.320533	0.012983	-0.393148	0.049863	-0.247917	0.234927		1700017B05Rik	74211	1.04477	0.000421	0.85019	0.0711362	1.23935	0.00195873
1700022A21Rik	72252	-0.256661	0.014343	-0.210662	0.16748	-0.30266	0.069005		1700017G19Rik	100040882	-0.289626	0.0408	-0.182351	0.519351	-0.3969	0.046683
1700024G13Rik	67085	-0.312406	0.0121334	-0.411684	0.035772	-0.213128	0.293057		1700018G05Rik	69388	-0.390432	0.026	-0.321603	0.330889	-0.459261	0.0597193
1700024P16Rik	242594	1.21919	0.00012099	0.913638	0.036852	1.52474	0.001668		1700019A02Rik	69397	-0.313197	0.00359	-0.488112	0.010245	-0.138282	0.324877
1700025G04Rik	69399	0.297734	0.00119516	0.202066	0.115371	0.393401	0.005884		1700022E09Rik	75636	-0.0800271	0.458	0.159238	0.461346	-0.319292	0.0403073
1700028I16Rik	70003	-0.186944	0.0496976	-0.18177	0.206498	-0.192118	0.233239		1700023F06Rik	69441	-0.406419	0.00141	-0.262272	0.22383	-0.550566	0.00216629
1700028J19Rik	70004	-0.248149	0.0467244	-0.307904	0.110613	-0.188395	0.382143		1700024P04Rik	69382	-0.309382	0.0362	-0.261102	0.354768	-0.357663	0.0818486
1700029F12Rik	66479	-0.18904	0.0200394	-0.291438	0.026188	-0.0866424	0.541974		1700025M24Rik	72276	-0.243107	0.0303	-0.296851	0.148578	-0.189364	0.217841
1700029H14Rik	66501	-0.236278	0.029664	-0.292699	0.081714	-0.179857	0.324679		1700026D11Rik	70371	-0.347902	0.00205	-0.207018	0.29128	-0.488786	0.00238787
1700029I15Rik	75641	-0.225724	0.0177026	-0.187176	0.178095	-0.264272	0.082715		1700029F12Rik	66479	-0.321512	0.00842	-0.445879	0.0398366	-0.197145	0.223888
1700029P11Rik	66346	-0.317117	0.0003831	-0.364468	0.007292	-0.269765	0.037725		1700029H14Rik	66501	-0.318677	0.0249	-0.512956	0.0478728	-0.124398	0.536853
1700030J22Rik	69528	-0.205846	0.0164671	-0.253167	0.057187	-0.158525	0.258429		1700029I15Rik	75641	-0.272961	0.0133	-0.154792	0.462996	-0.391131	0.0125062
1700031F10Rik	73317	-0.354312	0.0249765	-0.46252	0.061286	-0.246104	0.35321		1700030O20Rik	72286	-0.244238	0.0394	-0.381258	0.0790816	-0.107217	0.527139
1700031M16Rik	73302	-0.218151	0.0149666	-0.353804	0.015415	-0.0824979	0.600004		1700036G14Rik	73283	0.282308	0.038	0.347405	0.166545	0.217211	0.247375
1700034J05Rik	73344	-0.296931	0.00886242	-0.211086	0.193737	-0.382777	0.031834		1700037H04Rik	67326	0.451328	0.0029	0.262537	0.328973	0.64012	0.00312071
1700034O15Rik	76606	-0.315255	0.0023266	-0.377644	0.018141	-0.252866	0.110025		1700045H11Rik	73348	-0.408329	0.00784	-0.422581	0.120367	-0.394077	0.0576015
1700037C18Rik;Gm41410	73261;105246059	-0.216396	0.0377892	-0.18594	0.230836	-0.246852	0.154005		1700047L14Rik	73295	-0.245693	0.129	-0.0137497	0.974077	-0.477637	0.0412546
1700040L02Rik	73287	-0.408868	0.0483767	-0.0849383	0.802848	-0.732798	0.03279		1700047M11Rik	67330	-0.411066	0.0339	-0.292672	0.4369	-0.529461	0.0509416
1700055D18Rik	73405	-0.168894	0.118382	0.0686566	0.697028	-0.406445	0.027933		1700048M11Rik	100503166	-0.368089	0.0348	-0.554001	0.0814447	-0.182178	0.45668
1700061I17Rik	433646	-0.288088	0.0214114	-0.268269	0.146792	-0.307907	0.130194		1700052K11Rik	73431	0.406685	0.0127	0.236213	0.447423	0.577157	0.0125572
1700066M21Rik	73467	-0.347714	0.00867545	-0.338265	0.086435	-0.357162	0.086428		1700054M17Rik	73358	-0.322367	0.0212	-0.404676	0.110019	-0.240059	0.207044
1700067K01Rik	73453	-0.242542	0.0202198	-0.417234	0.015005	-0.0678499	0.724638		1700057H15Rik	78460	-0.311265	0.0324	-0.34335	0.201918	-0.27918	0.16226
1700084E18Rik	67350	-0.253031	0.0152903	-0.258159	0.09879	-0.247903	0.140378		1700060O08Rik	67335	-0.254532	0.0699	-0.0808061	0.804558	-0.428257	0.0340896
1700086D15Rik	74282	0.434534	0.00186929	0.404194	0.050652	0.464874	0.02806		1700061I17Rik	433646	-0.310697	0.0305	-0.200168	0.476165	-0.421225	0.0370138
1700086L19Rik	74284	-0.158997	0.0419994	-0.220206	0.074619	-0.0977879	0.477123		1700063A18Rik	73454	-0.491108	0.00225	-0.570266	0.03755	-0.411951	0.0490921
1700093K21Rik	67358	-0.157126	0.0491637	-0.136147	0.255627	-0.178106	0.184942		1700063D05Rik	78500	-0.523943	0.000239	-0.420848	0.0589225	-0.627037	0.00118505
1700102P08Rik	112418	-0.211256	0.0253223	-0.29765	0.047065	-0.124863	0.439621		1700063O14Rik	73452	-0.290159	0.0141	-0.464528	0.0291437	-0.11579	0.478588
1700112E06Rik	76633	0.811473	0.00473467	1.13548	0.012868	0.487471	0.285249		1700064J06Rik	73400	-0.285766	0.0779	-0.100976	0.787321	-0.470556	0.0429047
1700113H08Rik	76640	-0.10444	0.167746	-0.26785	0.037556	0.0589703	0.68986		1700065O20Rik	76609	-0.241573	0.11	-0.0311917	0.936413	-0.451955	0.0387159
1700120K04Rik	68232	-0.235631	0.0483962	-0.297651	0.107802	-0.173611	0.403284		1700069P05Rik	73531	-0.308759	0.0279	-0.37706	0.14208	-0.240459	0.211053
1700122O11Rik	76651	-0.187541	0.00726283	-0.152013	0.132066	-0.223069	0.040721		1700071G01Rik	73485	-0.23382	0.101	-0.0563494	0.87164	-0.411291	0.0457569
1700128F08Rik	76669	-0.141553	0.0315246	-0.266025	0.015415	-0.0170809	0.901942		1700072O05Rik	73505	-0.301432	0.0334	-0.318791	0.225368	-0.284073	0.145803
1810013D15Rik	69042	-0.267015	0.0237273	-0.361724	0.051869	-0.172305	0.386438		1700074P13Rik	73481	-0.30155	0.023	-0.262731	0.287681	-0.34037	0.0639533
1810030O07Rik	69155	0.309201	0.00591687	0.366348	0.034851	0.252054	0.154005		1700080G11Rik	73488	-2.88072	1.77e-05	-2.81403	0.0039445	-2.94741	0.000478988
1810046K07Rik	69809	-0.932922	0.0215565	-0.737612	0.213937	-1.12823	0.084134		1700080O16Rik	74279	-0.195951	0.201	0.056525	0.882578	-0.448428	0.0438671
1810055G02Rik	72056	-0.482668	0.00504423	-0.363733	0.138453	-0.601603	0.024468		1700084E18Rik	67350	-0.269172	0.044	-0.293955	0.240229	-0.244389	0.186451
1810064F22Rik	69862	1.19748	0.00045632	0.93514	0.054946	1.45981	0.00503		1700086D15Rik	74282	0.730241	0.00209	0.717821	0.0734057	0.742661	0.01844
2010003K11Rik	69861	1.29599	0.0116366	0.684121	0.350379	1.90786	0.019789		1700086O06Rik	73516	0.361349	0.024	0.624505	0.0324146	0.0981925	0.67537
2010107G23Rik	69894	0.29781	0.00755664	0.40057	0.022803	0.19505	0.275467		1700087M22Rik	78467	-0.26363	0.0315	-0.281269	0.215233	-0.245991	0.145221
2200002D01Rik	72275	0.31454	0.00254849	0.221324	0.131495	0.407756	0.011494		1700092C02Rik	67357	-0.248134	0.0453	-0.213282	0.371604	-0.282985	0.101539
2210406O10Rik	76710	-0.27456	0.00389127	-0.298661	0.038951	-0.250459	0.087342		1700092C10Rik	73554	-0.619596	0.0143	-0.405449	0.39645	-0.833744	0.0189542
2210408I21Rik	72371	0.409915	0.00639118	0.320949	0.137106	0.498882	0.033108		1700101O22Rik	73575	-0.221215	0.0176	-0.22054	0.195205	-0.22189	0.0823692
2210409E12Rik	72381	-0.213619	0.0488129	-0.227608	0.166515	-0.199629	0.279364		1700102P08Rik	112418	-0.304594	0.014	-0.297614	0.184808	-0.311574	0.0663157
2300002M23Rik	69542	-0.274038	0.0198487	-0.315911	0.079255	-0.232166	0.228044		1700111N16Rik	74305	-0.225251	0.065	-0.0735504	0.794276	-0.376952	0.0317623
2300009A05Rik	69478	-0.279386	0.00121738	-0.307663	0.019342	-0.251109	0.051676		1700112E06Rik	76633	0.727623	0.000148	0.660554	0.0251387	0.794691	0.00161717
2310001K24Rik	69517	-0.200114	0.0204528	-0.207062	0.109931	-0.193166	0.169015		1700119H24Rik	76649	-0.543122	0.000964	-0.718784	0.0094685	-0.36746	0.074867
2310034G01Rik	75579	-0.165708	0.0341548	-0.199217	0.098399	-0.132198	0.317113		1700120G07Rik	74314	-0.281561	0.0066	-0.164046	0.393334	-0.399077	0.0067582
2310057J18Rik	67719	-0.225935	0.0211994	-0.138054	0.331293	-0.313815	0.046036		1700120K04Rik	68232	-0.308668	0.0115	-0.345363	0.112456	-0.271972	0.0989944
2310061N02Rik	69661	-0.244939	0.015158	-0.380667	0.019651	-0.109211	0.530632		1700122E12Rik	73619	-0.434347	0.00088	-0.353114	0.0978536	-0.515579	0.0036806
2310068J16Rik	70281	-0.188318	0.0223225	-0.251563	0.052144	-0.125072	0.364323		1700123K08Rik	76658	-0.482005	0.0287	-0.601468	0.135405	-0.362541	0.228882
2410080I02Rik	102636896	-0.182591	0.0431556	-0.251407	0.07767	-0.113776	0.473561		1700123L14Rik	78482	-0.426107	0.0127	-0.223219	0.498101	-0.628995	0.00991123
2410089E03Rik	73692	0.518665	0.00072968	0.425225	0.055183	0.612105	0.008631		1700128A07Rik	73631	-0.230847	0.033	-0.274228	0.168347	-0.187466	0.206945
2410089E03Rik	73692	0.307377	0.016026	0.295111	0.119273	0.319643	0.119676		1700128F08Rik	76669	-0.376923	0.0327	-0.331102	0.319607	-0.422744	0.0838679
2410137M14Rik	76797	-0.227071	0.0344557	-0.209519	0.191168	-0.244624	0.169443		1810008I18Rik	100503969	-0.891215	0.00577	-0.488791	0.41365	-1.29364	0.00504171
2610001J05Rik	66520	0.220605	0.0177799	0.202199	0.14017	0.23901	0.111022		1810011O10Rik	69068	0.676775	0.000148	0.706691	0.0110506	0.646858	0.00405051
2610206C17Rik	72495	-0.197764	0.00655165	-0.180205	0.092485	-0.215324	0.05698		1810012K16Rik	69108	-0.393602	0.00925	-0.474152	0.0762261	-0.313053	0.12246
2610524H06Rik	330173	0.677078	3.626e-05	0.520359	0.017202	0.833798	0.000676		1810013D15Rik	69042	-0.292007	0.00813	-0.209006	0.297724	-0.375008	0.0149056
2610528A11Rik	70045	-0.231074	0.019089	-0.352941	0.026215	-0.109207	0.52295		1810014B01Rik	66263	-0.452758	0.0363	-0.359554	0.388884	-0.545962	0.071038
2700046A07Rik	78449	-0.186338	0.0224376	-0.223538	0.07545	-0.149138	0.268033		1810019D21Rik	69771	-1.30572	0.000118	-1.06216	0.0395627	-1.54929	0.000714373
2700081O15Rik	108899	-0.191708	0.0233325	-0.232679	0.074547	-0.150736	0.281409		1810019N24Rik	69086	-0.195821	0.235	0.0955958	0.806802	-0.487238	0.0423449
2700097O09Rik	72658	-0.205951	0.0985845	0.055445	0.7905	-0.467347	0.027635		1810021B22Rik	69120	-0.303114	0.0371	-0.359931	0.181015	-0.246297	0.218522
2810408A11Rik	70419	0.33941	0.0307867	0.264149	0.253734	0.414672	0.107439		1810030O07Rik	69155	0.336378	0.01	0.326253	0.162539	0.346502	0.0514422
2810410L24Rik	100042332	-0.311982	0.00874318	-0.399881	0.031705	-0.224084	0.240359		1810034E14Rik	66503	-0.174962	0.33	0.199699	0.601179	-0.549624	0.0367489
2810459M11Rik	72792	-0.36803	0.0030152	-0.524116	0.007971	-0.211943	0.275828		1810046K07Rik	69809	-0.991068	0.000369	-1.02183	0.0213222	-0.960302	0.00695924
2900026A02Rik	243219	-0.261653	0.00271953	-0.32693	0.016102	-0.196377	0.144494		1810053B23Rik	69857	-1.2271	0.0001	-0.920569	0.0529164	-1.53362	0.000412244
2900055J20Rik	73001	-0.221884	0.0433442	-0.262649	0.119676	-0.181118	0.334338		1810058I24Rik	67705	-0.531483	0.000729	-0.55004	0.0324146	-0.512925	0.0116864
3110002H16Rik	76482	-0.227324	0.0170904	-0.234549	0.101195	-0.2201	0.153729		1810062G17Rik	72282	0.542256	0.00154	0.781591	0.0080467	0.302921	0.160123
3110043O21Rik	73205	0.293062	0.0107402	0.407022	0.025459	0.179102	0.339861		1810063I02Rik	69854	-0.300879	0.0173	-0.324659	0.156128	-0.277098	0.108822
3110079O15Rik	73234	-0.252836	0.0277575	-0.311498	0.079848	-0.194174	0.313268		1810065E05Rik	69864	-0.347898	0.00987	-0.278561	0.254426	-0.417235	0.0252108
3110082J24Rik	433868	-0.225312	0.023681	-0.277499	0.071717	-0.173125	0.29475		2010003K11Rik	69861	1.19582	0.0047	0.827363	0.271987	1.56428	0.00807538
3300002A11Rik	100503812	-0.179668	0.0359104	-0.206921	0.113799	-0.152414	0.29105		2200002D01Rik	72275	0.30271	0.041	0.286032	0.30719	0.319387	0.1207
3632451O06Rik	67419	-0.303088	0.014343	-0.363591	0.057229	-0.242584	0.227163		2210008F06Rik	70057	-0.219364	0.039	-0.204581	0.308358	-0.234148	0.112995
3930402G23Rik	665306	-0.177724	0.0590471	-0.319027	0.040084	-0.036422	0.850705		2210010C04Rik	67373	-0.728708	0.0386	-0.322826	0.665082	-1.13459	0.0242624
4631405J19Rik	433456	-0.177599	0.0352114	-0.283552	0.03834	-0.0716462	0.642337		2210013O21Rik	70123	0.957991	5.26e-05	1.08532	0.0030225	0.830661	0.00370735
4732471J01Rik	654804	-0.217916	0.0419217	-0.118262	0.462588	-0.317569	0.07194		2210016L21Rik	72357	0.310999	0.00334	0.436035	0.017862	0.185963	0.175599
4921513I03Rik	70874	-0.182396	0.019999	-0.218926	0.070185	-0.145867	0.25737		2210039B01Rik	73644	-0.498269	0.00872	-0.645521	0.0556906	-0.351018	0.165615
4921517D22Rik	70900	-0.311085	0.0186996	-0.358126	0.077245	-0.264045	0.221328		2210417A02Rik	70138	-0.762048	0.00432	-0.444126	0.358153	-1.07997	0.00453231
4921530L21Rik	66732	-0.163346	0.0400592	-0.17373	0.148666	-0.152962	0.253256		2300003K06Rik	100502865	-0.398489	0.0178	-0.250483	0.437708	-0.546495	0.0212455
4921536K21Rik	67430	-0.262736	0.0155732	-0.31507	0.060519	-0.210401	0.233604		2300009A05Rik	69478	-0.330688	0.0377	-0.333187	0.263616	-0.328188	0.136514
4930402H24Rik	228602	0.317032	0.0141716	0.311985	0.105117	0.322079	0.120146		2310001H17Rik	76432	-0.580239	0.00687	-0.806862	0.0336265	-0.353616	0.213242
4930415L06Rik	245511	-0.156039	0.0341548	-0.142467	0.194522	-0.169612	0.164298		2310002F09Rik	100504720	-0.353927	0.00654	-0.307207	0.183583	-0.400648	0.024418
4930421P07Rik	195712	-0.209082	0.04612	-0.272514	0.095789	-0.14565	0.425963		2310005E17Rik	70090	-0.221273	0.0402	-0.323147	0.102273	-0.1194	0.430794
4930431F12Rik	75783	-0.214845	0.0158494	-0.199242	0.129495	-0.230448	0.107171		2310010J17Rik	78329	-0.655813	0.000195	-0.580786	0.033583	-0.730839	0.00167765
4930432M17Rik	619318	-0.195951	0.0390282	-0.319427	0.038614	-0.0724746	0.682328		2310022B05Rik	69551	0.36446	0.0327	0.282043	0.390296	0.446878	0.0605298
4930447A16Rik	74892	-0.220879	0.0258066	-0.129039	0.372182	-0.312719	0.050317		2310034O05Rik	69571	0.855015	0.068	0.201381	0.859225	1.50865	0.0260593
4930449E01Rik	74864	-0.200829	0.0435814	-0.229905	0.130974	-0.171752	0.311842		2310039H08Rik	67101	-0.449007	0.00203	-0.466808	0.058242	-0.431206	0.0243742
4930451I11Rik	78118	-0.285917	0.025035	-0.358129	0.070347	-0.213706	0.31558		2310065F04Rik	74184	-0.410454	0.025	-0.356787	0.296866	-0.46412	0.0675191
4930465K10Rik	67640	-0.245474	0.00870794	-0.235814	0.089885	-0.255134	0.082489		2410006H16Rik	69221	0.363823	0.00938	0.197433	0.45704	0.530213	0.0079022
4930470H14Rik	75815	-0.274832	0.00352293	-0.409335	0.00671	-0.140329	0.348751		2410022M11Rik	100503842	-0.387611	0.00237	-0.461268	0.0343682	-0.313955	0.0584146
4930470P17Rik	67637	-0.237488	0.0143196	-0.385153	0.014769	-0.0898218	0.596662		2410089E03Rik	73692	0.444709	0.00902	0.476034	0.115384	0.413384	0.0725509
4930480E11Rik	74910	-0.167404	0.0325388	-0.221946	0.070475	-0.112863	0.399765		2510009E07Rik	72190	0.419979	0.018	0.464552	0.148991	0.375407	0.121271
4930503L19Rik	269033	0.331624	0.0434389	0.489829	0.062095	0.17342	0.557924		2610005L07Rik	381598	-0.614318	0.0128	-0.306645	0.523966	-0.64308	0.0160862
4930504O13Rik	403200	-0.210952	0.0240438	-0.267355	0.066271	-0.154548	0.32106		2610005L07Rik	381598	-0.50463	0.00849	-0.36618	0.293811	-0.921992	0.00913775
4930505N22Rik	100174921	-0.230212	0.00581899	-0.26021	0.042205	-0.200213	0.126779		2610016A17Rik	100503074	-0.260417	0.0458	-0.123968	0.652302	-0.396866	0.0324914
4930506C21Rik	75060	-0.397074	0.00060091	-0.338542	0.044314	-0.455607	0.008954		2610027K06Rik	69909	-0.255733	0.0291	-0.380893	0.073673	-0.130573	0.423854
4930507D05Rik	74706	-0.279827	0.00138599	-0.296282	0.025189	-0.263372	0.045041		2610035D17Rik	72386	0.30613	0.0679	0.0205388	0.96163	0.591722	0.0160642
4930512M02Rik	102631730	-0.192964	0.0332001	-0.275666	0.05566	-0.110262	0.485866		2610035F20Rik	69248	-0.282867	0.0102	-0.389858	0.0476435	-0.175876	0.2315
4930513N10Rik	319960	-0.138932	0.0461346	-0.227862	0.044783	-0.0500019	0.704088		2610307P16Rik	72518	0.631857	0.00935	0.582532	0.180926	0.681182	0.0401276
4930515G01Rik	67642	-0.188098	0.0339521	-0.132671	0.310871	-0.243524	0.0948		2610507B11Rik	72503	-0.381117	0.0235	-0.528754	0.0822669	-0.23348	0.311175
4930519G04Rik	67593	-0.19688	0.020392	-0.232243	0.075052	-0.161516	0.24626		2610524H06Rik	330173	1.09988	0.000145	0.988968	0.0260256	1.21078	0.00149227
4930520O04Rik	75116	0.317221	0.0204209	0.42185	0.050071	0.212592	0.351288		2610528A11Rik	70045	-0.459622	0.0454	-0.430284	0.326047	-0.488961	0.125872
4930546C10Rik	78931	-0.159412	0.0391046	-0.328217	0.012132	0.00939265	0.956663		2610528J11Rik	66451	-0.407	0.0902	0.0874446	0.882868	-0.901445	0.0117685
4930563D23Rik	75328	-0.220628	0.0339305	-0.179559	0.244004	-0.261697	0.127927		2700081O15Rik	108899	-0.258472	0.0352	-0.241193	0.29617	-0.275751	0.104987
4930563E22Rik	75304	-0.265044	0.0134457	-0.335766	0.045109	-0.194322	0.265307		2810030D12Rik	78335	-0.656048	0.000513	-0.735149	0.0162233	-0.576947	0.0157755
4930578I06Rik	67750	-0.227138	0.0334272	-0.298884	0.073804	-0.155393	0.395278		2810410L24Rik	100042332	-0.4519	0.00201	-0.398247	0.107279	-0.505552	0.0103802
4930579G24Rik	75939	-0.226293	0.0166132	-0.277955	0.057755	-0.174631	0.258188		2810442N19Rik	72753	-0.19986	0.131	-0.00591053	0.986399	-0.39381	0.039621
4930579K19Rik	75881	0.288161	0.02068	0.198337	0.273011	0.377986	0.058428		2810454H06Rik	72813	-0.290445	0.0271	-0.300561	0.215264	-0.28033	0.120942
4930581F22Rik	78934	-0.495542	0.0106546	-0.557303	0.06042	-0.43378	0.161531		2900005J15Rik	67261	-0.535894	0.00362	-0.611237	0.0554596	-0.460551	0.0584015
4930584F24Rik	75942	-0.177076	0.0292206	-0.234179	0.066052	-0.119972	0.384031		2900041M22Rik	78403	-0.244156	0.0467	-0.233763	0.316751	-0.254549	0.136418
4930591A17Rik	68175	-0.208812	0.0233727	-0.247862	0.079894	-0.169763	0.26437		2900055J20Rik	73001	-0.380382	0.0222	-0.354009	0.24952	-0.406754	0.0763689
4930596D02Rik	239036	-0.290728	0.0311798	-0.389186	0.066479	-0.192269	0.404725		3010003L21Rik	109163	0.447462	0.0438	0.138457	0.782958	0.756468	0.0182419
4931403M11Rik	70955	-0.311154	0.00673207	-0.347672	0.047785	-0.274637	0.129084		3110009F21Rik	67280	-0.31045	0.0169	-0.241281	0.318723	-0.379619	0.0358142
4931408C20Rik	210940	-0.189106	0.0252581	-0.186648	0.138092	-0.191565	0.165801		3110043O21Rik	73205	0.492872	0.00672	0.392634	0.227049	0.59311	0.0181533
4931417E11Rik	66740	-0.240426	0.00539576	-0.236952	0.066751	-0.243901	0.068446		3110056K07Rik	73204	-0.450229	0.00469	-0.468775	0.0894168	-0.431682	0.0425716
4931423N10Rik	70981	-0.149979	0.0319802	-0.268781	0.020083	-0.0311771	0.819142		3110082J24Rik	433868	-0.343204	0.02	-0.36057	0.180273	-0.325839	0.106872
4931429L15Rik	74361	-0.24539	0.0147323	-0.181132	0.213223	-0.309647	0.052213		3110099E03Rik	100043232	-0.24187	0.0489	-0.43186	0.0572673	-0.0518792	0.785517
4931429P17Rik	70971	-0.259783	0.0159884	-0.34536	0.042049	-0.174205	0.327607		3200001D21Rik	71818	-0.35246	0.00427	-0.252843	0.246585	-0.452078	0.00845172
4931431C16Rik	74364	-0.257612	0.018471	-0.21265	0.182966	-0.302574	0.084189		3300002A11Rik	100503812	-0.376754	0.00713	-0.457021	0.0638562	-0.296487	0.112728
4931431F19Rik	70980	-0.30729	0.0159009	-0.156248	0.395213	-0.458331	0.024597		3300002I08Rik	69277	-0.335469	0.0384	-0.232314	0.464021	-0.438624	0.0538731
4932435O22Rik	319819	-0.155389	0.0438894	-0.175469	0.135589	-0.135309	0.302844		3830417A13Rik	70696	-0.373282	0.0222	-0.421619	0.155499	-0.324944	0.145281
4932438A13Rik	229227	0.271154	0.022825	0.383537	0.042801	0.2102	0.354429		4732491K20Rik	224523	0.497367	0.00867	0.433846	0.201927	0.560888	0.0309752
4932438A13Rik	229227	0.405966	0.0264938	0.542616	0.059059	0.269316	0.384001		4831440E17Rik	320965	-0.39755	0.0181	-0.340635	0.273009	-0.454465	0.050689
4932438A13Rik	229227	0.267835	0.0430855	0.425383	0.075615	0.209179	0.4235		4833411C07Rik	71624	-0.806477	0.0249	-0.749937	0.260192	-0.863017	0.0818033
4932438A13Rik	229227	0.302269	0.04389	0.42826	0.078951	0.15877	0.433782		4833418N02Rik	74597	-0.522851	0.00567	-0.546216	0.0978059	-0.499485	0.0489097
4932443L11Rik	78899	-0.127905	0.0461107	-0.208904	0.045367	-0.0469053	0.698328		4833419F23Rik	73915	0.718654	0.000342	0.817035	0.0114319	0.620272	0.0135725
4933402J07Rik	330820	-0.333359	0.00321181	-0.264844	0.103092	-0.401874	0.020977		4833427F10Rik	74601	-0.329257	0.0239	-0.516631	0.0514155	-0.141882	0.486821
4933405O20Rik	243996	-0.179347	0.0388948	-0.171694	0.18726	-0.186999	0.196814		4921509O07Rik	70917	-0.298861	0.0149	-0.228764	0.314384	-0.368958	0.0306694
4933407L21Rik	71141	-0.206489	0.0136627	-0.285757	0.031223	-0.127221	0.356671		4921513I03Rik	70874	-0.286446	0.0621	-0.0874459	0.806151	-0.485445	0.0282619
4933408B17Rik	271508	-0.196221	0.0283311	-0.198441	0.138216	-0.194001	0.187804		4921528I07Rik;Gm29825	77049;102631503	-0.425443	0.0147	-0.271145	0.413043	-0.579741	0.0182717
4933408J17Rik	74454	-0.191951	0.045419	-0.318159	0.042341	-0.065743	0.71752		4921534H16Rik	66737	-0.303908	0.0658	-0.0944531	0.805617	-0.513362	0.0310154
4933414I15Rik	74408	-0.194298	0.0223023	-0.158047	0.204923	-0.230549	0.093455		4930402H24Rik	228602	0.95674	2.88e-05	0.976453	0.0040082	0.937028	0.000941943
4933415F23Rik	66755	-0.1998	0.00637266	-0.11683	0.257527	-0.282771	0.014472		4930404H11Rik	73815	-1.20446	4.66e-06	-1.08799	0.0025071	-1.32093	7.9362e-05
4933417A18Rik;Gm16984	66761;102640991	-0.308183	0.00117611	-0.292656	0.037946	-0.323709	0.023394		4930405O22Rik	414079	-0.43107	0.0434	-0.422265	0.295804	-0.439875	0.137959
4933425L06Rik	66763	-0.242088	0.0112439	-0.317163	0.034605	-0.167012	0.281114		4930407G08Rik	77223	-0.171015	0.182	0.0623975	0.838999	-0.404428	0.0308069
4933427D14Rik	74477	0.164482	0.0415122	0.139014	0.248352	0.18995	0.158105		4930415L06Rik	245511	-0.343382	0.00722	-0.346007	0.126263	-0.340758	0.048617
4933428G20Rik	100141474	-0.290641	0.0173036	-0.311127	0.091977	-0.270156	0.172033		4930417O13Rik	73870	-0.28517	0.0384	-0.312864	0.22255	-0.257476	0.175512
4933428M09Rik	71248	-0.183009	0.025963	-0.246929	0.056065	-0.119088	0.392251		4930425O10Rik	74635	-0.357809	0.0105	-0.492436	0.0488319	-0.223182	0.232042
4933431E20Rik	329735	0.75475	0.00035232	0.876248	0.00638	0.633253	0.038865		4930429F11Rik	74622	-0.270126	0.0203	-0.367654	0.0798448	-0.172598	0.277436
5031425E22Rik	269630	-0.204536	0.0268419	-0.217999	0.118095	-0.191072	0.20999		4930440I19Rik	78158	-0.285145	0.0149	-0.347124	0.0978086	-0.223165	0.158924
5330417C22Rik	229722	1.46244	0.00029753	1.47827	0.013762	1.44662	0.014621		4930447A16Rik	74892	-0.250545	0.0433	-0.309158	0.178897	-0.191932	0.264103
5430416O09Rik	71406	-0.18385	0.0216025	-0.20494	0.092172	-0.16276	0.213932		4930448I18Rik	73965	-0.388894	0.00608	-0.386657	0.12074	-0.391131	0.0406822
5430419D17Rik	71395	-0.256925	0.0067153	-0.271398	0.058454	-0.242451	0.103305		4930449C09Rik	73994	-0.239582	0.057	-0.12517	0.637437	-0.353995	0.0476989
5730409K12Rik	70494	-0.30765	0.0109253	-0.327832	0.073259	-0.287467	0.135987		4930452A19Rik	71092	-0.286432	0.0368	-0.365394	0.148153	-0.207471	0.274502
5730460C07Rik	70594	-0.17156	0.0488738	-0.192314	0.147002	-0.150805	0.311847		4930453H23Rik	100503481	-0.437199	0.00585	-0.348359	0.216183	-0.526039	0.0161611
5730522E02Rik	70626	-0.263974	0.0278078	-0.37116	0.051298	-0.156788	0.447244		4930453N24Rik	67609	-0.26037	0.041	-0.33171	0.158251	-0.189029	0.284962
5730522E02Rik	70626	-0.345368	0.0360355	-0.476568	0.06718	-0.214167	0.454692		4930455C13Rik	73990	-0.319425	0.00811	-0.31853	0.136902	-0.320319	0.050054
5830411N06Rik	244234	-0.248067	0.011541	-0.321611	0.036765	-0.174523	0.272982		4930455D15Rik	75795	-0.313731	0.0338	-0.34619	0.205536	-0.281273	0.166266
5830473C10Rik	622307	-0.551292	0.0107627	-0.855479	0.014411	-0.247104	0.499204		4930465M20Rik	74968	-0.359847	0.0315	-0.301415	0.342473	-0.418278	0.0725955
6030498E09Rik	77883	-0.406036	0.0169091	-0.469345	0.071493	-0.342726	0.214745		4930467D21Rik	75814	-0.24191	0.0465	-0.216507	0.354158	-0.267312	0.114876
6330403K07Rik	103712	-0.207849	0.0321268	-0.277345	0.068468	-0.138353	0.404888		4930480E11Rik	74910	-0.143026	0.263	0.137099	0.616163	-0.423151	0.0251189
6430503K07Rik	78068	-0.233964	0.00629673	-0.237844	0.064634	-0.230083	0.084703		4930480K15Rik	78800	-0.245743	0.0336	-0.238155	0.270614	-0.253331	0.11331
6430531B16Rik	381933	-0.151028	0.00921777	-0.123921	0.140095	-0.178136	0.050118		4930487D11Rik	78172	-0.282082	0.0785	-0.0970052	0.794396	-0.467158	0.0423449
6720489N17Rik	211378	-0.200845	0.0383122	-0.115386	0.423986	-0.286304	0.071822		4930503H13Rik	74941	-0.537486	0.0184	-0.37273	0.390162	-0.702242	0.0280529
8030462N17Rik	212163	-0.245739	0.03587	-0.445538	0.021618	-0.0459392	0.845306		4930506C21Rik	75060	-0.165202	0.115	0.0562619	0.821145	-0.386666	0.0132326
8030474K03Rik	382231	-0.143756	0.0372608	-0.261667	0.022189	-0.0258455	0.853208		4930512B01Rik	74724	-0.425136	0.0014	-0.336787	0.129765	-0.513486	0.00468053
9030624J02Rik	71517	0.182948	0.0231845	0.153806	0.193939	0.212091	0.105072		4930513O06Rik	75125	-0.461251	0.046	-0.128661	0.809512	-0.793841	0.0176777
9130008F23Rik	71583	0.29351	0.0260063	0.364444	0.074479	0.222576	0.312372		4930519D14Rik	75090	-0.288702	0.0171	-0.19092	0.407949	-0.386483	0.0231303
9130019O22Rik;Zfp764	78921;233893	-0.165551	0.0331107	-0.321608	0.013592	-0.00949359	0.956155		4930523C07Rik	67647	-0.503518	0.00487	-0.268451	0.41569	-0.738584	0.00405286
9130019P16Rik	100042056	-0.257555	0.00157245	-0.306821	0.014754	-0.208289	0.090728		4930528P14Rik	78193	-0.238277	0.0372	-0.170731	0.444555	-0.305824	0.0565309
9130401M01Rik	75758	0.437589	0.00059367	0.281097	0.10937	0.59408	0.002947		4930529C04Rik	619677	-0.4002	0.0413	-0.582949	0.105504	-0.217451	0.430304
9230019H11Rik	215728	-0.246347	0.00310397	-0.159366	0.171867	-0.333328	0.010221		4930533B01Rik	75166	-0.172087	0.211	0.0468914	0.892967	-0.391066	0.0499974
9230020A06Rik	619299	-0.241036	0.0182134	-0.216749	0.148511	-0.265324	0.106781		4930539J05Rik	319587	-0.360169	0.0155	-0.408459	0.128251	-0.311879	0.122844
9230104L09Rik	77705	-0.235777	0.00872274	-0.214876	0.104394	-0.256679	0.068567		4930539N22Rik	75203	-0.279311	0.0203	-0.312652	0.152621	-0.245971	0.134567
9330020H09Rik	100048895	-0.188945	0.0392887	-0.209336	0.132911	-0.168553	0.275743		4930544M13Rik	75161	-0.243798	0.0467	-0.246301	0.288358	-0.241294	0.156682
9330151L19Rik	414085	-0.247171	0.00374662	-0.338114	0.012171	-0.156228	0.243031		4930545L23Rik	78805	-0.32248	0.0277	-0.549538	0.0402262	-0.0954214	0.656129
9430041J12Rik	77323	-0.199401	0.0309277	-0.171088	0.211207	-0.227714	0.134264		4930547E08Rik	78031	-0.277966	0.0141	-0.254573	0.216211	-0.30136	0.052548
9430060I03Rik	100037260	-0.21964	0.0284352	-0.234239	0.121535	-0.205041	0.215656		4930554G24Rik	75280	-0.364378	0.0273	-0.378837	0.214123	-0.349919	0.123005
9530080O11Rik	319247	-0.341095	0.00028213	-0.226321	0.080006	-0.455869	0.00204		4930556J02Rik	75349	-0.271225	0.0334	-0.319402	0.173779	-0.223048	0.202342
9530091C08Rik	320440	0.144634	0.263362	0.436834	0.04586	-0.147566	0.542365		4930562C15Rik	78809	-0.309772	0.0236	-0.284934	0.26089	-0.33461	0.0767624
9930021J03Rik	240613	-0.131136	0.0265881	-0.166499	0.070347	-0.0957728	0.333884		4930564D02Rik	75269	-0.440691	0.00469	-0.36304	0.184878	-0.518343	0.0153379
A1bg	117586	-1.36023	0.0749823	-0.198693	0.878935	-2.52177	0.048838		4930570G19Rik	329782	-0.392552	0.0109	-0.41471	0.131989	-0.370394	0.0763834
A1cf	69865	-0.348067	0.00658954	-0.211703	0.242253	-0.484432	0.016449		4930578I06Rik	67750	-0.51661	0.0136	-0.537568	0.153298	-0.495653	0.0818645
A230006K03Rik;Gm38451	27493;102633165	-0.145722	0.0265893	-0.141701	0.147316	-0.149743	0.16456		4930579D09Rik	75904	-0.289861	0.0288	-0.447605	0.0635048	-0.132116	0.477459
A230050P20Rik	319278	0.166385	0.146625	-0.0829054	0.655959	0.415675	0.034317		4930579G24Rik	75939	0.489363	0.00379	0.438352	0.13511	0.540375	0.01844
A230056P14Rik	320845	-0.233892	0.0159494	-0.151751	0.277856	-0.316034	0.040827		4930581F22Rik	78934	-1.1342	5.74e-05	-1.27702	0.0033552	-0.991378	0.00372794
A230072E10Rik	331547	-0.252887	0.0105057	-0.309812	0.043861	-0.195961	0.216472		4930590L20Rik	75910	-0.233776	0.0263	-0.155917	0.44429	-0.311635	0.0350393
A230072I06Rik	619290	-0.265959	0.0373494	-0.309772	0.11341	-0.222145	0.303983		4930591A17Rik	68175	-0.362433	0.0164	-0.200499	0.49368	-0.524368	0.0147181
A330041J22Rik	319556	-0.172812	0.0342206	-0.152909	0.208501	-0.192715	0.154005		4930594C11Rik	77633	0.429779	0.0488	0.275063	0.532345	0.584495	0.0577054
A330070K13Rik	381673	-0.301004	0.0223023	-0.418025	0.045193	-0.183984	0.408778		4930595D18Rik	78062	-0.332832	0.00322	-0.365589	0.0600625	-0.300076	0.0441794
A430005L14Rik	97159	-0.232076	0.0192986	-0.333645	0.034833	-0.130507	0.437522		4930598F16Rik	75381	-0.36197	0.0295	-0.285367	0.367401	-0.438574	0.0584213
A430033K04Rik	243308	-0.328691	0.00210138	-0.302017	0.055491	-0.355365	0.028505		4931413K12Rik	70987	-0.237949	0.029	-0.323971	0.102072	-0.151926	0.31073
A4galt	239559	0.32082	0.0180632	0.354716	0.08533	0.286924	0.192095		4931429L15Rik	74361	-0.12272	0.293	0.0954485	0.716116	-0.340888	0.0450663
A630001G21Rik	319997	0.210871	0.0367683	0.354083	0.031894	0.0676586	0.721314		4932416K20Rik	442809	-0.245864	0.0552	-0.128158	0.634857	-0.363569	0.0457798
A630012P03Rik	100504594	-0.140315	0.0425887	-0.161316	0.127468	-0.119314	0.311675		4933400F21Rik	74403	-0.254585	0.0428	-0.318537	0.171906	-0.190633	0.274731
A630033H20Rik	213438	0.492065	0.0139148	0.598659	0.053415	0.38547	0.234871		4933402P03Rik	108803	-0.24008	0.0454	-0.246735	0.275181	-0.233426	0.160712
A630052C17Rik	320757	-0.218597	0.0459231	-0.167752	0.305101	-0.269443	0.141726		4933403O08Rik	71030	-0.312997	0.0205	-0.303091	0.221748	-0.322904	0.0821184
A630089N07Rik	320586	0.355004	0.00842451	0.348686	0.082822	0.361322	0.087911		4933404O12Rik	66752	-0.429173	0.0159	-0.351954	0.283809	-0.506391	0.0398166
A730017C20Rik	225583	-0.307688	0.00491043	-0.376515	0.026648	-0.238861	0.163445		4933406K04Rik	71033	-0.364571	0.00881	-0.297212	0.236062	-0.431929	0.0243998
A730089K16Rik	320411	-0.264008	0.00225026	-0.337641	0.012364	-0.190376	0.151621		4933409G03Rik	227998	-0.169947	0.177	0.0373144	0.907517	-0.377207	0.0390309
A830010M20Rik;1700028K03Rik	231570;76421	0.3052	0.00062059	0.125682	0.29126	0.484719	0.001061		4933411G06Rik	71090	-0.366185	0.0418	-0.278717	0.427631	-0.453653	0.0722916
A830018L16Rik	320492	0.543619	0.00126546	0.561197	0.026937	0.526041	0.037177		4933411K16Rik	66765	-0.607649	0.0143	-0.512149	0.259187	-0.703149	0.0399846
A830080D01Rik	382252	0.234803	0.0153137	0.280557	0.060587	0.189048	0.229409		4933415F23Rik	66755	-0.229598	0.152	-0.00417114	0.991687	-0.455026	0.0494827
A830092H15Rik	100379095	-0.251551	0.00361528	-0.26574	0.042522	-0.237362	0.073363		4933416O17Rik	67550	-0.216883	0.0498	-0.278051	0.177194	-0.155716	0.313034
A930003A15Rik	68162	-0.263154	0.00284953	-0.337567	0.014411	-0.18874	0.165801		4933417D19Rik	71186	-0.314667	0.0465	-0.0442322	0.910883	-0.585101	0.0115538
A930011G23Rik	319818	-0.215708	0.0329483	-0.246654	0.109937	-0.184761	0.275467		4933421O10Rik	100504166	-0.179891	0.114	-0.426097	0.0476659	0.0663157	0.703613
A930012O16Rik	227923	-0.160636	0.0420706	-0.344699	0.010731	0.0234268	0.887186		4933424G05Rik	74456	-0.410375	0.0221	-0.338703	0.311901	-0.482047	0.0525241
A930016O22Rik	100503495	-0.224185	0.030507	-0.189094	0.217091	-0.259275	0.128192		4933424G06Rik	71166	-0.192054	0.12	-0.0305125	0.923515	-0.353596	0.0473255
A930017M01Rik	239410	-0.419515	0.00943393	-0.358858	0.127702	-0.398952	0.045016		4933427E13Rik	71234	-0.316038	0.00663	-0.117043	0.611025	-0.515032	0.00271398
A930017M01Rik	239410	-0.311881	0.0130972	-0.22481	0.214835	-0.480173	0.058539		4933428C19Rik	71293	-0.256371	0.0663	-0.0932952	0.768052	-0.419447	0.0362667
AA467197;Mir147	433470;387165	0.357642	0.0486674	0.492622	0.084676	0.222662	0.488625		4933431E20Rik	329735	1.28522	0.000261	1.43189	0.0108565	1.13854	0.0097183
Aadat	23923	-0.451174	0.0305702	-0.09884	0.765936	-0.803508	0.01887		4933434E20Rik	99650	0.301101	0.0218	0.262849	0.280517	0.323858	0.0634163
Aak1	269774	0.251039	0.00277197	0.147511	0.205529	0.354566	0.007204		4933434E20Rik	99650	0.311844	0.0143	0.299829	0.194807	0.339352	0.0616683
Aak1;Gm38495	269774;102637099	0.243905	0.00452072	0.163055	0.17808	0.324756	0.015446		4933438K21Rik	71270	-0.146842	0.277	-0.56576	0.0280282	0.272076	0.158924
Aamp	227290	-0.174884	0.0239949	-0.257011	0.038008	-0.0927562	0.487687		4933439C10Rik	74476	-0.186248	0.228	0.110904	0.753492	-0.4834	0.0324144
Aar2	68295	-0.125984	0.0358225	-0.153287	0.098083	-0.09868	0.331823		5031425E22Rik	269630	-0.473217	0.000369	-0.661912	0.003027	-0.284523	0.0759807
Aasdh	231326	-0.203292	0.0582829	-0.0515494	0.768612	-0.355034	0.046757		5031439G07Rik	223739	0.407006	0.0152	0.381469	0.21241	0.432544	0.0603601
Aass	30956	-0.418793	0.00278399	-0.196651	0.307391	-0.640935	0.004239		5033403H07Rik	75954	-0.577328	0.00933	-0.512544	0.199214	-0.642112	0.0348596
AB041806	58213	-0.276153	0.0147661	-0.357473	0.044277	-0.194834	0.293057		5033406O09Rik	77675	0.324533	0.023	0.203816	0.460904	0.44525	0.0268129
AB124611	382062	0.341635	0.00483802	0.393332	0.034844	0.289939	0.126105		5330417C22Rik	229722	2.45171	8.19e-06	2.33135	0.0026726	2.57208	0.000206923
Abat	268860	-0.306989	0.0508299	-0.0534617	0.838032	-0.560516	0.031834		5330439A09Rik	77103	-0.312796	0.0217	-0.320298	0.199881	-0.305294	0.102352
Abca1	11303	-0.204575	0.0155732	-0.103051	0.397707	-0.306099	0.023716		5430401H09Rik	100504461	-0.259276	0.0498	-0.391092	0.109182	-0.12746	0.499307
Abca12	74591	-0.172315	0.0498297	-0.240645	0.082652	-0.103986	0.506993		5430416O09Rik	71406	0.294821	0.0616	0.618466	0.0354193	-0.0288234	0.912531
Abca14	67928	-0.237225	0.0245107	-0.459682	0.009416	-0.0147678	0.949244		5430427M07Rik	71349	-0.299709	0.0254	-0.350084	0.152569	-0.249335	0.17354
Abca17	381072	-0.231449	0.00804967	-0.298258	0.029037	-0.16464	0.238407		5430437J10Rik	71432	0.716385	0.0292	0.677437	0.268264	0.755333	0.0958146
Abca3	27410	-0.752025	0.00275448	-0.656947	0.073477	-0.847104	0.027398		5530400C23Rik	232426	-0.705126	0.00427	-0.709736	0.0959949	-0.700516	0.0342384
Abca4	11304	-0.199337	0.0319876	-0.324661	0.031698	-0.0740141	0.663364		5730559C18Rik	67313	0.49955	0.00347	0.550049	0.0617155	0.449051	0.0469992
Abca5	217265	1.02553	0.00053972	0.734858	0.07767	1.31621	0.004072		5830444B04Rik	641454	-0.314784	0.00765	-0.351675	0.0902131	-0.277893	0.0794365
Abca8a	217258	-0.718838	0.0145464	-0.45692	0.279824	-0.980756	0.035796		5830473C10Rik	622307	-1.47528	5.73e-06	-1.68691	0.0005225	-1.26364	0.000743651
Abca9	217262	0.290453	0.0560551	0.818845	0.002871	-0.237938	0.365466		6030407O03Rik	109198	-0.247858	0.073	-0.0422348	0.903231	-0.453481	0.0239337
Abcb1a	18671	1.07001	0.00355274	1.07277	0.051355	1.06726	0.057633		6030408B16Rik	77717	-0.300465	0.0278	-0.414424	0.0943336	-0.186506	0.320983
Abcb1b	18669	1.01432	0.0186564	1.13964	0.08293	0.888992	0.205288		6030498E09Rik	77883	-0.250081	0.0359	-0.35178	0.106741	-0.148382	0.370908
Abcb4	18670	0.409933	0.0172803	0.15326	0.544943	0.666605	0.016582		6330403K07Rik	103712	-0.291481	0.0144	-0.179592	0.428713	-0.403371	0.0164665
Abcb6	74104	-0.440841	0.00057863	-0.379099	0.042072	-0.502583	0.009152		6330410L21Rik	319224	-0.275548	0.0194	-0.287838	0.180678	-0.263258	0.10289
Abcc1	17250	0.611136	0.0006099	0.723345	0.008301	0.498926	0.05771		6330415G19Rik	320020	-0.500509	0.0424	-0.538585	0.243444	-0.462432	0.175157
Abcc10	224814	-0.260322	0.00100269	-0.307649	0.011675	-0.212995	0.071184		6430548M08Rik	234797	0.248949	0.153	-0.00647782	0.988787	0.504375	0.0452762
Abcc4	239273	0.633251	0.0254174	0.64978	0.126237	0.616723	0.184572		6430584L05Rik	330324	-0.436172	0.00772	-0.421917	0.14641	-0.450426	0.0425917
Abcc5	27416	0.519379	0.00074295	0.457269	0.042661	0.581489	0.012208		6430590A07Rik	619719	-1.08784	0.000239	-1.3161	0.0060437	-0.85959	0.0177429
Abcc6	27421	-0.531223	0.00019089	-0.431199	0.031773	-0.631247	0.003182		8030423J24Rik	77166	-0.339539	0.0127	-0.45742	0.0603803	-0.221658	0.225476
Abcc8	20927	-0.239146	0.0201722	-0.290366	0.06806	-0.187926	0.267222		8430408G22Rik	213393	0.893947	0.00248	0.812796	0.106476	0.975097	0.0143192
Abcd2	26874	-1.081	0.0122339	-1.31149	0.050089	-0.850516	0.221714		9030622O22Rik	100043820	-0.756475	0.00462	-0.74368	0.109368	-0.769269	0.0321097
Abcd3	19299	-0.281643	0.0482784	0.0296616	0.902365	-0.592947	0.013297		9030624G23Rik	66808	-0.464994	0.0251	-0.297056	0.460645	-0.632933	0.0302928
Abcf1	224742	-0.119679	0.0434493	-0.246573	0.014097	0.00721463	0.956695		9030624J02Rik	71517	0.441287	0.0022	0.492896	0.0453103	0.389679	0.0385666
Abcg2	26357	0.382223	0.012983	0.512064	0.034788	0.252382	0.316633		9130015L21Rik	71613	-0.17525	0.108	-0.00280148	0.991712	-0.347699	0.0285142
Abcg4	192663	-0.199747	0.0144225	-0.287658	0.027131	-0.111836	0.412771		9130209A04Rik	77668	-0.383235	0.0126	-0.186009	0.536154	-0.580461	0.00837358
Abhd12	76192	0.25426	0.0284279	0.434741	0.022331	0.073779	0.734094		9130401M01Rik	75758	0.597856	0.000205	0.512719	0.0408868	0.682994	0.00149124
Abhd12b	100504285	-0.149919	0.0204614	-0.187377	0.062139	-0.112462	0.292725		9230114K14Rik	414108	0.440068	0.0466	0.481246	0.246759	0.39889	0.193138
Abhd14a	68644	-0.244444	0.0377892	-0.0273071	0.889871	-0.461581	0.017921		9330020H09Rik	100048895	-0.293833	0.0197	-0.260459	0.262671	-0.327206	0.0601711
Abhd17a	216169	-0.193683	0.0454089	-0.210341	0.152488	-0.177025	0.281919		9330102E08Rik	330427	0.504276	0.0206	0.532912	0.180249	0.47564	0.111125
Abhd18	269423	-0.506668	0.00842451	-0.301693	0.268193	-0.711643	0.019189		9330133O14Rik	100689703	0.436992	0.0341	0.346199	0.382135	0.527786	0.0666268
Abhd2	54608	0.494345	0.0207816	0.43575	0.165815	0.552941	0.110004		9330151L19Rik	414085	-0.437295	0.00308	-0.497506	0.0509451	-0.377084	0.052185
Abhd3	106861	-0.229162	0.0498251	-0.0590562	0.754281	-0.399268	0.03909		9330158H04Rik	319472	-0.351903	0.00196	-0.46825	0.0156506	-0.235556	0.105156
Abhd4	105501	0.367993	0.00281504	0.311228	0.081686	0.424757	0.024296		9330162012Rik	493800	-0.520608	0.00268	-0.510453	0.0840143	-0.530762	0.0219411
Abhd6	66082	-0.591962	0.0124328	-0.475653	0.166154	-0.70827	0.058634		9330182O14Rik	328531	-0.259717	0.0453	-0.347392	0.147786	-0.172042	0.342131
Abi1	11308	0.161619	0.0308824	0.0637773	0.571463	0.259461	0.033287		9430020K01Rik	240185	0.706117	0.00169	1.0614	0.0064798	0.350839	0.215791
Abi3	66610	0.24305	0.0325388	0.231802	0.172254	0.254297	0.176052		9430021M05Rik	77288	-0.381732	0.0126	-0.277245	0.327892	-0.486218	0.0226317
Abl1	11350	0.202686	0.0369629	0.153944	0.284824	0.251429	0.117708		9430038I01Rik	77252	-0.243065	0.0271	-0.178058	0.399547	-0.308072	0.0449357
Ablim1	226251	0.260299	0.0475667	0.0053915	0.98107	0.515206	0.018855		9430083A17Rik	77428	-0.365835	0.0215	-0.518139	0.0716817	-0.213531	0.327133
Abo	80908	-0.154878	0.0759608	-0.289153	0.0452	-0.0206034	0.915287		9430097D07Rik	319245	-0.352881	0.00281	-0.266973	0.191473	-0.438788	0.00715022
Abr	109934	1.02121	9.025e-05	1.02313	0.00638	1.01929	0.006062		9530026F06Rik	77341	-0.322739	0.0244	-0.334296	0.204474	-0.311183	0.114385
Abracl	73112	0.316728	0.00671488	0.338559	0.055941	0.294896	0.107881		9530027J09Rik	100500713	-0.304788	0.0339	-0.159173	0.587403	-0.450403	0.0271845
Abt1	30946	-0.256593	0.00716116	-0.260219	0.069436	-0.252968	0.090529		9530077C05Rik	68283	0.411408	0.00585	0.461272	0.0768035	0.361544	0.0700743
Abtb1	80283	-0.178174	0.0350827	-0.123349	0.323763	-0.232999	0.093889		9630001P10Rik	319251	-0.26778	0.0477	-0.187233	0.485204	-0.348327	0.0674776
Acaa1a	113868	-0.535209	9.056e-05	-0.365589	0.047378	-0.704829	0.000894		9630013A20Rik	319903	-0.283187	0.0257	-0.252548	0.286431	-0.313826	0.0744025
Acaa1b	235674	-0.732024	0.00566329	-0.479997	0.199756	-0.98405	0.017676		9830107B12Rik	328829	-0.31669	0.00935	-0.287006	0.188981	-0.346375	0.0376641
Acaa2	52538	-0.175061	0.00750273	-0.0727464	0.433415	-0.277376	0.008259		9930111J21Rik2	245240	0.820293	0.0474	1.18275	0.121885	0.457836	0.433119
Acad11	102632	-0.385608	0.00012078	-0.216291	0.09942	-0.554926	0.000643		A1bg	117586	-2.15097	0.0158	-0.178811	0.935361	-4.12314	0.00229951
Acad8	66948	-0.323114	0.00584027	-0.183184	0.266097	-0.463044	0.012294		A230051N06Rik	320593	-0.311726	0.0489	-0.343484	0.249311	-0.279968	0.202294
Acadl	11363	-0.365212	0.0003434	-0.315977	0.032266	-0.414446	0.006799		A230070E04Rik	100043072	-0.306173	0.0385	-0.446664	0.0990722	-0.165681	0.425029
Acadm	11364	-0.185006	0.0371269	-0.110305	0.402151	-0.259708	0.074165		A230072I06Rik	619290	-0.57355	0.00702	-0.654997	0.0797388	-0.492103	0.0837428
Acads	11409	-0.24059	0.00611809	-0.121948	0.322497	-0.359232	0.009881		A230083G16Rik	442825	-0.331318	0.0327	-0.300742	0.30257	-0.361895	0.0915717
Acadsb	66885	-0.388952	0.0183904	-0.220991	0.35327	-0.556914	0.034837		A230087F16Rik	100503323	-0.280341	0.0289	-0.298748	0.206975	-0.261935	0.137753
Acadvl	11370	-0.407495	0.00070049	-0.301612	0.076616	-0.513379	0.00549		A330023F24Rik;Mir29c;Mir29b-2	320977;387224;723963	-0.62474	0.000542	-0.820319	0.0063489	-0.429162	0.0535903
Acap2	78618	0.171658	0.0200394	0.150733	0.164725	0.192582	0.10663		A330032B11Rik	319931	-0.251872	0.0951	-0.596953	0.0358364	0.0932084	0.683658
Acat1	110446	-0.368372	0.00159985	-0.204026	0.202917	-0.532718	0.003995		A330041J22Rik	319556	-0.404816	0.0245	-0.473037	0.149329	-0.336595	0.170622
Acat2	110460	0.417182	0.0256391	0.757484	0.014518	0.0768812	0.834314		A330048O09Rik	320315	-0.327823	0.0446	-0.359795	0.239497	-0.29585	0.190602
Acbd4	67131	-0.223842	0.0395636	-0.193188	0.233879	-0.254496	0.160069		A330076C08Rik	100503592	-0.244694	0.0934	-0.546535	0.0472054	0.0571457	0.804847
Acbd5	74159	-0.283181	0.0247972	-0.254807	0.171985	-0.311556	0.130336		A430046D13Rik	654440	-0.498174	0.00413	-0.385169	0.206713	-0.611179	0.010858
Ace2	70008	-0.20709	0.0385786	-0.0705156	0.649532	-0.343664	0.036229		A430105I19Rik	214239	0.573483	0.0101	0.704325	0.0749089	0.442642	0.13902
Ace3;Ace	217246;11421	1.08146	5.732e-05	1.18243	0.002771	0.980485	0.008367		A4galt	239559	1.11589	0.00045	1.01258	0.0474394	1.21921	0.00378094
Acer1	171168	-0.29761	0.0147175	-0.301893	0.098399	-0.293327	0.134769		A630038E17Rik	219065	-0.31776	0.0352	-0.443064	0.108447	-0.18429	0.340372
Acer3	66190	0.310867	0.0246835	0.578814	0.011952	0.0429206	0.878265		A630052C17Rik	320757	-0.324702	0.0314	-0.254043	0.379438	-0.395361	0.0602674
Ackr4	252837	-0.516341	8.086e-05	-0.414154	0.02198	-0.618529	0.001658		A730017L22Rik	613258	-0.471254	0.0164	-0.276981	0.462999	-0.665526	0.0167202
Acnat1	230161	-0.369431	0.0105873	-0.171943	0.404193	-0.566919	0.014102		A730049H05Rik	74516	-0.302812	0.0465	-0.253097	0.391771	-0.352526	0.0968617
Acod1	16365	0.697769	0.00698981	0.43944	0.230129	0.956097	0.018811		A830082K12Rik;Gm8327	320174;666856	-0.365499	0.00249	-0.556874	0.0086142	-0.174124	0.262077
Acot1	26897	-1.2617	0.00631086	-0.894356	0.173911	-1.62905	0.024014		A930003O13Rik	330052	-0.246002	0.0352	-0.140242	0.551778	-0.351762	0.0330301
Acot10	64833	0.432118	0.00271233	0.331837	0.106309	0.532399	0.016449		A930007A09Rik	432999	0.74059	0.000597	0.527233	0.131274	0.953947	0.00148607
Acot12	74156	-0.35416	0.00135594	-0.313295	0.053073	-0.395025	0.018423		A930009A15Rik	77798	-0.351736	0.0356	-0.356303	0.254122	-0.34717	0.133118
Acot3	171281	-2.08446	0.00171225	-1.97726	0.045193	-2.19166	0.029224		A930011G23Rik	319818	-0.507158	0.00031	-0.596931	0.0087148	-0.417386	0.0167202
Acot4	171282	-1.29156	0.00104962	-1.11587	0.052372	-1.46725	0.013988		A930018P22Rik	68243	-0.267018	0.0243	-0.276738	0.203977	-0.257298	0.114377
Acot8	170789	-0.377434	0.00100269	-0.198884	0.202563	-0.555983	0.002541		A930024E05Rik	109202	0.2999	0.0477	0.273383	0.347351	0.326416	0.122241
Acot9	56360	0.696752	0.003533	0.534291	0.117434	0.859212	0.019988		AA467197;Mir147	433470;387165	0.421627	0.0323	0.395818	0.282696	0.447436	0.100162
Acox1	11430	-0.24892	0.0124169	-0.0844574	0.561657	-0.413383	0.01015		AA619741	241051	-0.533433	0.0013	-0.564855	0.0414243	-0.502012	0.0199737
Acox3	80911	0.284121	0.00026873	0.329727	0.005348	0.238515	0.033614		Aaas	223921	0.571304	0.0108	0.617145	0.122803	0.525462	0.0828435
Acoxl	74121	-0.172559	0.0145837	-0.298205	0.010532	-0.0469132	0.715082		Aadac	67758	-0.433541	0.0394	-0.355896	0.38057	-0.511187	0.0817025
Acp1	11431	-0.164205	0.0521438	-0.310399	0.027458	-0.0180102	0.923022		Aagab	66939	-0.243446	0.0295	-0.291657	0.153756	-0.195235	0.202294
Acp6	66659	-0.20809	0.0134006	-0.196939	0.113785	-0.219241	0.103014		Aak1;Gm38495	269774;102637099	0.552969	0.00163	0.429118	0.146693	0.676819	0.00487632
Acp7	101744	-0.265122	0.0463349	-0.245205	0.220262	-0.285038	0.20259		Aass	30956	-1.07668	0.00117	-0.863869	0.11655	-1.28948	0.00433602
Acrbp	54137	-0.175183	0.0359104	-0.158612	0.203259	-0.191754	0.166461		AB124611	382062	0.539635	0.058	0.276932	0.64631	0.802339	0.0473652
Acrv1	11451	-0.208793	0.0475255	-0.218459	0.171639	-0.199128	0.265574		Abca13	268379	-0.213599	0.0451	-0.183619	0.370849	-0.243579	0.101203
Acsl1	14081	-0.594867	0.00040092	-0.271705	0.222321	-0.91803	0.000894		Abca3	27410	-0.846299	0.000966	-0.68158	0.106118	-1.01102	0.00383393
Acsl4	50790	0.504102	0.01435	0.672222	0.038321	0.335983	0.320318		Abca5	217265	1.25657	4.54e-06	1.34489	0.0007667	1.16825	0.000316551
Acsl6	216739	-0.253645	0.00763055	-0.364082	0.016383	-0.143208	0.353456		Abca6	76184	-0.546783	0.00654	-0.40568	0.260659	-0.687886	0.0139072
Acsm3	20216	-0.376391	0.0323888	-0.234147	0.365825	-0.518635	0.070465		Abca8a	217258	-0.782943	0.029	-0.716856	0.284693	-0.84903	0.0863954
Acss1	68738	0.33231	0.0253949	0.242988	0.263789	0.421632	0.079396		Abca9	217262	0.678754	0.0233	0.692069	0.208155	0.66544	0.105296
Actb	11461	0.266663	0.00142845	0.188575	0.109015	0.34475	0.007768		Abcb11	27413	-0.860617	0.00154	-0.605201	0.187082	-1.11603	0.0031937
Actl11	67722	-0.318813	0.0115115	-0.356366	0.064278	-0.28126	0.163558		Abcb1a	18671	1.52344	0.000116	1.77398	0.0044947	1.27289	0.00797314
Actl6a	56456	0.274321	0.0153136	0.131107	0.422028	0.417535	0.021199		Abcb1b	18669	1.69163	4.87e-05	1.1502	0.0572673	2.23306	0.000141873
Actl6b	83766	-0.252546	0.00149967	-0.29659	0.015534	-0.208502	0.081738		Abcc1	17250	0.619486	0.0405	0.418956	0.482314	0.820016	0.0538138
Actl7b	11471	-0.249349	0.00168495	-0.30964	0.012072	-0.189058	0.117429		Abcc2	12780	0.385448	0.0251	0.395742	0.212249	0.375154	0.112907
Actn1	109711	0.373508	0.00353598	0.269008	0.137355	0.478009	0.016177		Abcc3	76408	0.577205	0.00502	0.726258	0.0441352	0.428153	0.11482
Actn4	60595	0.245873	0.0248958	0.0360756	0.838941	0.45567	0.011458		Abcc4	239273	2.44021	0.000415	2.404	0.0294623	2.47642	0.00558746
Actr1a	54130	0.154132	0.0214148	0.133552	0.175013	0.174712	0.107249		Abcc5	27416	1.84591	6.12e-06	2.00803	0.0008453	1.6838	0.000481213
Actr2	66713	0.325774	0.00053164	0.306617	0.026907	0.34493	0.013743		Abcc6	27421	-0.828434	0.00415	-0.616179	0.226287	-1.04069	0.0094712
Actr3	74117	0.344384	0.00092112	0.348731	0.025163	0.340038	0.028429		Abcd2	26874	-1.47304	0.00141	-1.34785	0.0787915	-1.59823	0.0094108
Actr8	56249	-0.272403	0.00234006	-0.302901	0.02645	-0.241906	0.074743		Abcd3	19299	-0.589928	0.0053	-0.391888	0.302958	-0.787968	0.00788984
Actrt1	73360	-0.293327	0.001707	-0.23899	0.07653	-0.347663	0.014954		Abcd4	19300	-0.24318	0.0356	-0.433834	0.0414243	-0.0525256	0.765101
Actrt2	73353	-0.290261	0.00499159	-0.416402	0.011734	-0.16412	0.320669		Abcf2	27407	0.332258	0.046	0.282696	0.380104	0.38182	0.100162
Actrt3	76652	-0.228986	0.0266106	-0.205136	0.179297	-0.252837	0.134939		Abcg1	11307	0.669943	0.0041	0.666748	0.0984191	0.673138	0.0316175
Acvr1c	269275	-0.257487	0.0187498	-0.217168	0.175802	-0.297806	0.090728		Abcg2	26357	1.39087	0.000133	1.01992	0.0655168	1.76183	0.000470665
Acvr2a	11480	-0.247713	0.0308824	-0.217637	0.201141	-0.277788	0.141788		Abcg3	27405	0.749058	0.0218	0.717724	0.232674	0.780392	0.0823326
Acvr2b	11481	-0.297217	0.00296884	-0.235826	0.100548	-0.358608	0.019827		Abcg8	67470	-0.856689	0.0147	-0.548851	0.410264	-1.16453	0.0185309
Acy1	109652	-0.645442	0.00859764	-0.279901	0.422834	-1.01098	0.0101		Abhd12	76192	0.37901	0.0152	0.261218	0.373954	0.496802	0.023157
Acy3	71670	-0.504803	0.00075432	-0.344397	0.099772	-0.665209	0.004325		Abhd15	67477	-0.611518	0.00038	-0.560174	0.0413702	-0.662861	0.00347116
Ada	11486	-0.31798	0.0148545	-0.459218	0.027414	-0.176742	0.418755		Abhd16b	241850	0.0422762	0.784	-0.339944	0.221744	0.424496	0.0437103
Adam10	11487	0.535006	3.746e-05	0.632815	0.001282	0.437198	0.011565		Abhd18	269423	-0.802671	0.000138	-0.571177	0.0746488	-1.03417	0.000424551
Adam15	11490	0.317887	0.00370886	0.305113	0.061112	0.330661	0.048729		Abhd2	54608	0.82632	0.00137	1.05981	0.0146817	0.592828	0.0707034
Adam17	11491	0.357731	0.00063604	0.497526	0.003013	0.217936	0.164537		Abhd4	105501	0.996438	8.86e-06	1.0743	0.0012569	0.918574	0.000619933
Adam18	13524	-0.135165	0.0276672	-0.116202	0.200573	-0.154128	0.126024		Abhd5	67469	0.715957	0.00146	0.662685	0.0765167	0.769229	0.0101767
Adam19	11492	0.256063	0.00794002	0.234482	0.098857	0.277644	0.065749		Abi1	11308	0.323549	0.0182	0.283635	0.261031	0.363462	0.0546003
Adam1b	280667	-0.242737	0.0361595	-0.244796	0.160266	-0.240679	0.212973		Abi2	329165	0.524619	0.00434	0.759028	0.018247	0.290211	0.226031
Adam23	23792	0.480019	0.00032164	0.696767	0.001498	0.263271	0.178782		Abi3bp	320712	-1.00222	0.00183	-1.13978	0.0361157	-0.864654	0.0382958
Adam32	353188	-0.165769	0.0430956	-0.148716	0.226255	-0.182822	0.182717		Ablim1	226251	0.49884	0.0218	0.713609	0.0695453	0.28407	0.341619
Adam39	546055	-0.166389	0.0266574	-0.113657	0.300497	-0.21912	0.071378		Abr	109934	1.86534	3.08e-05	1.59018	0.0134005	2.14051	0.000286085
Adam7	11500	-0.161911	0.0225255	-0.205395	0.06311	-0.118427	0.315758		Abracl	73112	0.541777	0.00232	0.431328	0.155483	0.652226	0.00746505
Adam8	11501	0.638781	0.00611286	0.581584	0.090076	0.695978	0.054042		Abracl	73112	0.481926	0.0228	0.52704	0.173442	0.436811	0.131808
Adamts10	224697	0.458739	0.00234988	0.544934	0.01925	0.372544	0.106364		Acaa1a	113868	-0.558856	0.000564	-0.758609	0.0052935	-0.359103	0.0714918
Adamts12	239337	0.657423	0.00457824	0.690357	0.049317	0.62449	0.081183		Acaa2	52538	-0.362616	0.0439	-0.208695	0.571034	-0.516537	0.0424598
Adamts13	279028	-0.378136	0.00599145	-0.315157	0.11405	-0.441114	0.038946		Acad10	71985	-0.438998	0.0325	-0.293157	0.463668	-0.584838	0.0423446
Adamts15	235130	0.304519	0.0430342	0.363	0.11704	0.246037	0.338677		Acad11	102632	-0.422221	0.0192	-0.35477	0.288764	-0.489671	0.0498425
Adamts16	271127	0.299615	0.0171247	0.447881	0.026381	0.151349	0.480176		Acad8	66948	-0.560757	0.00304	-0.560039	0.0833895	-0.561476	0.0260869
Adamts17	233332	-0.220935	0.0161203	-0.258605	0.067036	-0.226963	0.090431		Acadl	11363	-0.508618	0.00636	-0.478988	0.145138	-0.538247	0.0332687
Adamts17	233332	-0.196074	0.0187366	-0.165184	0.176008	-0.193667	0.174007		Acadsb	66885	-0.595042	0.0119	-0.620952	0.14292	-0.569131	0.0766279
Adamts17	233332	-0.168408	0.0472679	-0.240289	0.188556	-0.183265	0.219193		Acadvl	11370	-0.444257	0.0275	-0.282905	0.471152	-0.605609	0.0326634
Adamts19	240322	-0.221471	0.00996959	-0.21574	0.09192	-0.227203	0.094816		Acap2	78618	0.269388	0.0395	0.262928	0.286347	0.275848	0.12843
Adamts2	216725	0.876467	0.00233796	1.04414	0.018901	0.708797	0.107439		Acbd7	78245	-0.219844	0.0475	-0.204934	0.333949	-0.234755	0.128653
Adamts20	223838	-0.221409	0.0275214	-0.283266	0.070347	-0.159553	0.344929		Ace	11421	1.22163	0.00264	1.0214	0.142974	1.42187	0.0102469
Adamts3	330119	-0.242861	0.0207234	-0.238114	0.070347	-0.259026	0.128589		Ackr3	12778	0.518808	0.00281	0.626813	0.0356095	0.410803	0.0700997
Adamts3	330119	-0.279862	0.0237868	-0.332043	0.080806	-0.22768	0.265864		Ackr4	252837	-0.631901	9.77e-05	-0.570689	0.0196666	-0.693113	0.00107714
Adamts5	23794	0.875214	0.00297276	1.31342	0.005508	0.437009	0.348762		Acnat1	230161	-0.825185	0.0047	-0.820084	0.106249	-0.830286	0.0343499
Adamts9	101401	1.33634	5.064e-05	1.5856	0.005268	1.46215	0.002228		Aco2	11429	0.44348	0.0184	0.63568	0.0610762	0.25128	0.328543
Adamts9	101401	1.45365	0.00014873	1.21053	0.008301	1.2056	0.005061		Acot1	26897	-1.05542	0.00814	-0.796756	0.269616	-1.31408	0.0176888
Adamts9	101401	1.10576	0.00016389	1.00593	0.017038	1.42086	0.006983		Acot12	74156	-0.445671	0.0153	-0.347659	0.306534	-0.543683	0.0331011
Adamts9	101401	1.31829	0.000222	1.21572	0.019129	1.3217	0.015188		Acot13	66834	0.483117	0.000663	0.671013	0.005179	0.29522	0.0904402
Adamts9	101401	0.849227	0.00061884	0.84523	0.022403	0.853224	0.020612		Acot3	171281	-1.84671	0.000587	-1.28801	0.138907	-2.40541	0.00134211
Adamts9	101401	0.338789	0.00719296	0.306291	0.098399	0.371287	0.058866		Acot4	171282	-1.61043	0.000178	-1.51083	0.0233322	-1.71003	0.00221765
Adamtsl1	77739	0.461154	0.0158417	0.596929	0.046221	0.325378	0.299771		Acot9	56360	1.08043	0.00133	1.33702	0.0179055	0.823842	0.0544714
Adamtsl2	77794	1.06623	0.00103891	1.24238	0.012889	0.890074	0.066734		Acox1	11430	-0.452862	0.00184	-0.436414	0.0742108	-0.46931	0.0151637
Adamtsl5	66548	-0.218662	0.0137104	-0.270045	0.050394	-0.16728	0.245149		Acox2	93732	0.357922	0.0207	0.593638	0.0348038	0.122206	0.579709
Adap1	231821	0.326732	0.01013	0.293253	0.116	0.360211	0.071602		Acp5	11433	0.405089	0.0138	0.0892572	0.809191	0.720921	0.00328599
Adarb1	110532	0.179005	0.0328126	0.0193062	0.889954	0.338703	0.014621		Acsf2	264895	-0.437767	0.00769	-0.277925	0.358153	-0.597609	0.00986513
Adarb2	94191	-0.202542	0.0101353	-0.115604	0.301967	-0.289481	0.02052		Acsl1	14081	-0.966095	0.000512	-0.839715	0.0600625	-1.09248	0.00325329
Adat2	66757	0.135711	0.155167	-0.0571042	0.716845	0.328527	0.044583		Acsl4	50790	1.08131	0.00296	0.824311	0.191064	1.33831	0.00769811
Adat3;Scamp4	100113398;56214	0.15168	0.10427	-0.0082132	0.960693	0.311573	0.048729		Acsm1	117147	-0.616186	0.00926	-0.440242	0.308585	-0.792129	0.0165428
Adck1	72113	-0.202402	0.0471461	-0.269067	0.091977	-0.135737	0.447753		Acsm2	233799	1.1778	0.0115	1.10638	0.186748	1.24921	0.0496274
Adck2	57869	-0.363912	0.00028033	-0.268041	0.056379	-0.459782	0.002896		Acsm5	272428	-0.539873	0.00596	-0.47651	0.169127	-0.603236	0.0243241
Adck5	268822	-0.35798	0.0427328	-0.292458	0.267092	-0.423502	0.151621		Acss3	380660	-1.97243	0.00209	-2.01287	0.0633807	-1.93199	0.0225362
Adcy10	271639	-0.209203	0.0308824	-0.166557	0.244053	-0.251849	0.113229		Actb	11461	0.635909	0.000851	0.640296	0.0410475	0.631523	0.0109893
Adcy4	104110	-0.360439	0.00946219	-0.291462	0.146586	-0.429416	0.048802		Actn1	109711	0.435617	0.00961	0.243878	0.442904	0.627356	0.00877232
Adcy5	224129	-0.206452	0.0126569	-0.300905	0.023003	-0.111998	0.417167		Actn4	60595	0.596186	0.000606	0.688587	0.0152749	0.503785	0.0218066
Adcy7	11513	0.583329	0.00136939	0.511555	0.055183	0.655104	0.017802		Actr1a	54130	0.522702	0.00226	0.505149	0.0814447	0.540256	0.0179124
Adcy9	11515	-0.383606	0.00454287	-0.479109	0.022919	-0.288102	0.173246		Actr2	66713	0.571823	0.000377	0.51674	0.0441352	0.626906	0.00318889
Adcyap1	11516	-0.230578	0.0411123	-0.386812	0.036178	-0.0743451	0.728354		Actr3	74117	0.604611	0.00123	0.581763	0.0607496	0.62746	0.0111794
Add1	11518	0.490313	0.00022828	0.475759	0.014867	0.504867	0.009518		Actrt3	76652	-0.393836	0.00233	-0.516909	0.0195043	-0.270763	0.104281
Add3	27360	0.242712	0.0176031	0.390733	0.018855	0.0946918	0.5996		Acvr2a	11480	-0.400957	0.0017	-0.441126	0.0406911	-0.360787	0.0299696
Adgb	215772	0.556174	0.0124693	0.814044	0.022331	0.298305	0.422076		Acvr2b	11481	-0.847673	2.04e-05	-0.752647	0.0082725	-0.942698	0.000268496
Adgra2	78560	0.264689	0.0153529	0.204782	0.196554	0.324596	0.062009		Acy3	71670	-0.648921	0.0123	-0.161239	0.776028	-1.1366	0.00320854
Adgrb3	210933	-0.182867	0.0393092	-0.226309	0.099346	-0.139426	0.357411		Acyp2	75572	0.557543	0.00221	0.583445	0.0594737	0.53164	0.0268129
Adgrd2-ps	674251	-0.196677	0.0197439	-0.264473	0.046595	-0.128881	0.359181		Adam10	11487	0.671654	3.68e-05	0.651203	0.0067933	0.692106	0.000796009
Adgre1	13733	0.264115	0.109696	0.682596	0.0172	-0.154366	0.620655		Adam15	11490	0.423716	0.00942	0.412287	0.156303	0.435145	0.0499974
Adgre5;Mir1668	26364;102465897	0.351857	0.00524871	0.352937	0.061895	0.350776	0.072135		Adam17	11491	0.382933	0.0261	0.452852	0.149713	0.313013	0.183661
Adgrf1	77596	-1.7341	0.00022382	-2.20672	0.002694	-1.26148	0.06031		Adam19	11492	0.528359	0.00699	0.599424	0.0814447	0.457293	0.0814164
Adgrf3	381628	-0.260141	0.02521	-0.319053	0.075678	-0.20123	0.298018		Adam23	23792	-1.18648	0.000973	-1.50106	0.0125401	-0.871911	0.0542922
Adgrf4	78249	-0.184674	0.0142685	-0.267149	0.026396	-0.102199	0.417321		Adam24	13526	-0.40365	0.029	-0.385509	0.262415	-0.421791	0.0983299
Adgrf5	224792	-0.230695	0.0315981	-0.196598	0.216028	-0.264791	0.134234		Adam8	11501	0.540697	0.024	0.441567	0.327053	0.639826	0.0544305
Adgrg1	14766	1.16348	0.00060963	1.29405	0.012171	1.03292	0.039087		Adamts1	11504	0.799473	0.0112	0.426057	0.479411	1.17289	0.00911121
Adgrg2	237175	0.724295	0.0287164	0.590943	0.226364	0.857648	0.113433		Adamts12	239337	0.696696	9.88e-05	0.908257	0.0018142	0.485135	0.0209507
Adgrg4	236798	-0.186436	0.0275516	-0.298599	0.096146	-0.232744	0.09107		Adamts13	279028	-0.630562	0.00582	-0.50473	0.214201	-0.756394	0.0164146
Adgrg4	236798	-0.236835	0.0404438	-0.140128	0.259204	-0.175071	0.377086		Adamts2	216725	0.690634	8.66e-05	0.661727	0.0128944	0.719541	0.00147186
Adgrg6	215798	0.57076	0.003835	0.785827	0.011947	0.355693	0.251308		Adamts3	330119	-0.306737	0.0251	-0.207106	0.432547	-0.406369	0.0344078
Adgrl1	330814	0.289202	0.0148408	0.256097	0.140666	0.322307	0.08869		Adamts4	240913	0.696604	0.00312	0.68121	0.0913012	0.711997	0.0239266
Adh5	11532	-0.181143	0.0414411	-0.0261633	0.859717	-0.336124	0.022238		Adamts5	23794	1.10549	0.000448	1.39839	0.0070833	0.812589	0.036241
Adipor2	68465	-0.251355	0.0240558	0.140773	0.386149	-0.643483	0.001288		Adamts9	101401	0.731503	0.00118	0.601592	0.107183	0.861414	0.00480841
Adm2	223780	-0.290299	0.00120306	-0.330091	0.016116	-0.250506	0.062049		Adamtsl2	77794	0.636704	0.000857	0.395739	0.212261	0.877668	0.00121716
Adora1	11539	-0.242925	0.222401	-0.676195	0.0452	0.190344	0.617277		Adap1	231821	0.729195	0.00772	0.676073	0.164331	0.782317	0.0359354
Adprhl2	100206	-0.120065	0.0521479	-0.226938	0.027497	-0.0131927	0.92299		Adarb1	110532	0.513571	0.00904	0.502607	0.151143	0.524536	0.0497039
Adra1a	11549	-0.499731	0.00097848	-0.623244	0.00805	-0.376218	0.098307		Adat1	30947	-0.340227	0.0461	-0.329483	0.308619	-0.350971	0.139198
Adra1d	11550	-0.27952	0.0161486	-0.291577	0.095579	-0.267462	0.154143		Adcy5	224129	-0.354072	0.0513	-0.173301	0.652402	-0.534843	0.0386178
Adrb1	11554	-0.195367	0.0415972	-0.287993	0.060278	-0.10274	0.551355		Adcy7	11513	0.578426	0.0204	0.500481	0.278869	0.65637	0.0572438
Adrb3	11556	-0.554073	0.0225788	-0.456711	0.200238	-0.651436	0.097888		Adcy9	11515	-0.720465	0.00412	-0.727217	0.0937441	-0.713713	0.0338558
Adtrp	109254	-0.716655	0.00026666	-0.351999	0.173911	-1.08131	0.000806		Add1	11518	0.756026	2.92e-05	0.879179	0.0016972	0.632872	0.00305427
Aebp1	11568	0.429692	0.00306652	0.499659	0.025097	0.359726	0.10735		Adgrd2-ps	674251	-0.296468	0.0354	-0.191531	0.489217	-0.401405	0.0425975
Aes	14797	-0.134266	0.0254777	-0.0429149	0.638687	-0.225617	0.020974		Adgre1	13733	0.902991	0.0333	0.867412	0.27419	0.93857	0.109987
AF067061	236546	-0.161643	0.0388023	-0.169676	0.150681	-0.153609	0.24223		Adgre5	26364	0.753618	0.0172	0.587081	0.319067	0.920155	0.0366158
Afap1	70292	0.343012	0.00570594	0.335598	0.069978	0.350425	0.068617		Adgrf1	77596	-2.18406	8.86e-05	-2.46707	0.0044947	-1.90105	0.00506417
Afap1l1	106877	-0.168286	0.0201802	-0.237252	0.039158	-0.09932	0.416889		Adgrf2	435529	-0.286403	0.0372	-0.212182	0.427969	-0.360623	0.0611378
Aff3	16764	-0.161247	0.0116243	-0.165127	0.085315	-0.157367	0.123183		Adgrg1	14766	1.39372	8.89e-05	0.837558	0.115099	1.94988	0.000149274
Afm	280662	-0.633929	0.0084912	-0.60133	0.092187	-0.666528	0.077411		Adgrl2	99633	-0.287221	0.0428	-0.390033	0.136137	-0.184408	0.35117
Afmid	71562	-0.674804	0.0144008	-0.305495	0.443247	-1.04411	0.018327		Adh1;Gm40156	11522;105244563	-0.303699	0.0343	-0.281096	0.297372	-0.326302	0.100276
Agap1	347722	0.30936	0.00309848	0.097911	0.504166	0.520808	0.002494		Adh4	26876	-1.0617	0.000151	-1.22758	0.0058814	-0.895809	0.00908803
Agap3	213990	-0.0963265	0.10892	-0.204442	0.042694	0.0117894	0.931222		Adh5	11532	-0.313867	0.0163	-0.399266	0.0881596	-0.228469	0.196268
Agbl4	78933	-0.188618	0.0326584	-0.213337	0.113123	-0.163899	0.267347		Adh6-ps1	639769	-1.99049	0.00619	-1.46292	0.261269	-2.51805	0.0127648
Agfg1	15463	0.530701	0.0009352	0.318688	0.1468	0.742715	0.003379		Adhfe1	76187	-0.79126	0.000643	-0.649908	0.0826595	-0.932611	0.00297482
Agmat	75986	-0.499225	0.00127394	-0.457071	0.045651	-0.54138	0.020612		Adipoq	11450	-0.447689	0.0305	-0.403138	0.298996	-0.49224	0.085505
Agpat4	68262	0.302521	0.00220815	0.369656	0.015925	0.235387	0.119655		Adipor2	68465	-0.381829	0.0217	-0.312542	0.314384	-0.451116	0.0504588
Agps	228061	0.561689	0.00065465	0.67708	0.007804	0.446299	0.067167		Adk	11534	-0.394465	0.00236	-0.379437	0.0843728	-0.409493	0.0179974
Agr2	23795	-0.247864	0.00925007	-0.407137	0.008987	-0.0885912	0.590315		Adm	11535	0.61947	0.0119	0.467618	0.301994	0.771321	0.0242792
Agrn	11603	0.737429	0.00015828	0.536656	0.04678	0.938203	0.001767		Adra1a	11549	-0.68463	0.00117	-0.503743	0.151078	-0.865518	0.0030142
Agrp	11604	-0.255089	0.0269603	-0.40508	0.030197	-0.105097	0.612169		Adra1b	11548	-0.992804	0.000322	-0.863201	0.048711	-1.12241	0.0022658
Agt	11606	-0.23688	0.00044991	-0.16919	0.07375	-0.30457	0.003546		Adra2b	11552	-0.415784	0.0178	-0.378948	0.239926	-0.45262	0.0614712
Agtr1a	11607	-0.291552	0.00406939	-0.240111	0.101507	-0.342993	0.028291		Adss	11566	0.558914	0.00101	0.56621	0.0446756	0.551619	0.012976
Agtr1b	11608	-0.360934	0.0011265	-0.362305	0.028841	-0.359563	0.030477		Adssl1	11565	-0.76947	0.00294	-0.721552	0.103221	-0.817387	0.0186644
Agtrap	11610	0.277536	0.00142925	0.309079	0.019975	0.245993	0.059846		Adtrp	109254	-1.16484	4.19e-05	-1.0864	0.0093636	-1.24329	0.000661281
Agxt	11611	-0.924645	0.00021904	-0.786333	0.027914	-1.06296	0.004437		Aebp1	11568	0.4385	0.0499	0.379468	0.382135	0.497532	0.111861
Ahnak	66395	0.575748	0.00100269	0.789937	0.004513	0.361558	0.172033		Aen	68048	0.369048	0.0233	0.225072	0.476906	0.513024	0.0254089
Ahnak2	100041194	0.856464	0.0007386	0.679564	0.062135	1.03336	0.007718		AF357355	100303646	-0.703167	0.02	-1.38576	0.0125401	-0.0205724	0.967362
AI182371	98870	-0.301585	0.00675211	-0.112931	0.476226	-0.490238	0.006328		Afap1	70292	0.625276	0.000547	0.384488	0.19157	0.866064	0.000793766
AI464131	329828	-0.379879	0.00520605	-0.516767	0.016301	-0.242992	0.260101		Afap1l1	106877	0.410138	0.0434	0.573044	0.12678	0.247233	0.384814
AI504432	229694	0.940871	0.0002097	1.05262	0.005533	0.829119	0.022253		Aff1	17355	0.317592	0.0163	0.341757	0.152736	0.293426	0.103786
AI593442	330941	-0.193524	0.0270545	-0.298403	0.034609	-0.0886451	0.567667		Afg3l2	69597	0.498867	0.0015	0.574715	0.0291726	0.423018	0.0367406
AI854703	243373	-0.165505	0.031061	-0.121824	0.28066	-0.209186	0.095867		Afm	280662	-0.988892	0.000898	-0.72839	0.137519	-1.24939	0.00240252
AI987944	233168	0.228801	0.032048	0.471842	0.009145	-0.0142398	0.95219		Afmid	71562	-0.918889	0.0236	-0.319586	0.714649	-1.51819	0.00986513
Aida	108909	0.752415	1.719e-05	0.686103	0.003764	0.818727	0.000993		Aga	11593	0.49769	0.0103	0.426981	0.22261	0.568399	0.0329753
Aif1l	108897	0.243303	0.0130157	0.197816	0.164484	0.28879	0.062976		Agap1	347722	0.74972	0.00532	0.589874	0.215711	0.909567	0.0143049
Aifm1	26926	-0.0572294	0.393738	0.129652	0.211977	-0.244111	0.032733		Agfg1	15463	0.920998	9.22e-06	0.939929	0.0018142	0.902068	0.000398223
Aifm3	72168	-0.293767	0.00899814	-0.333203	0.053105	-0.254331	0.155052		Agfg2	231801	-0.413554	0.0265	-0.321871	0.363592	-0.505236	0.0518067
Aig1	66253	0.25468	0.00711659	0.284347	0.049589	0.225012	0.131918		Agmat	75986	-0.987908	0.000217	-0.854904	0.0402262	-1.12091	0.00162349
Aim1	11630	0.369133	0.0266636	0.221673	0.362324	0.516592	0.054921		Agmo	319660	-0.508055	0.0116	-0.633398	0.0765167	-0.382712	0.157058
Aim1l	230806	-0.268021	0.0186011	-0.35819	0.04588	-0.177851	0.346728		Agpat4	68262	0.402069	0.0351	0.284465	0.44377	0.519674	0.0518315
Aim2	383619	0.629436	0.00053913	0.80282	0.004717	0.456052	0.088963		Agps	228061	0.566741	0.000941	0.481691	0.0860093	0.65179	0.00469972
Aire	11634	-0.239358	0.021741	-0.234801	0.130504	-0.243916	0.151159		Agr2	23795	-0.321908	0.0701	-0.0117556	0.980088	-0.632061	0.0154415
Airn	104103	0.387541	0.00188442	0.428872	0.023907	0.849398	0.063781		Agrn	11603	1.03306	2.92e-05	1.03991	0.0044404	1.0262	0.000858152
Airn	104103	0.911327	0.0025032	0.973255	0.032976	0.346211	0.066126		Agtr1a	11607	-0.924941	0.00437	-0.650338	0.257968	-1.19954	0.00798307
Ajap1	230959	0.229614	0.0253794	0.313967	0.052725	0.145262	0.404817		Agxt	11611	-1.9357	0.000209	-1.77883	0.0285913	-2.09256	0.00221236
Ajuba	16475	1.09155	0.00074617	0.752044	0.09685	1.43106	0.004437		Ahcy	269378	-1.22034	0.000276	-0.94038	0.0733505	-1.50031	0.001078
Ak2	11637	-0.441161	0.00455439	-0.394935	0.083612	-0.487388	0.042114		Ahcyl1	229709	0.366951	0.0368	0.303513	0.367296	0.430388	0.0790904
Ak3	56248	-0.211323	0.00603727	-0.0945977	0.381723	-0.328047	0.007768		Ahnak	66395	1.45995	2.92e-05	1.55892	0.0029697	1.36098	0.00142416
Ak4	11639	-0.552832	0.0357251	-0.764701	0.066271	-0.340964	0.45582		Ahnak2	100041194	2.43925	8.75e-05	1.89521	0.0421298	2.9833	0.000426775
Ak9	633979	-0.173831	0.0454429	-0.219306	0.103864	-0.128356	0.393859		Ahnak2	100041194	1.32353	0.000893	0.997518	0.128144	1.64955	0.00265111
Akap1	11640	-0.417071	0.00040134	-0.327269	0.051381	-0.506872	0.004679		Ahr	11622	-0.800913	0.000317	-0.980454	0.0067933	-0.621372	0.0231163
Akap11	219181	-0.200511	0.00739119	-0.21091	0.062468	-0.254563	0.045722		AI182371	98870	-0.505509	0.00123	-0.307966	0.243469	-0.703052	0.00161717
Akap11	219181	-0.203079	0.0118172	-0.209676	0.083793	-0.190113	0.106973		AI314278	101521	1.03962	0.0124	0.764169	0.319229	1.31506	0.023157
Akap11	219181	-0.200446	0.0127357	-0.151595	0.192665	-0.191215	0.138196		AI463170	100504549	-0.37884	0.00238	-0.357575	0.0909914	-0.400104	0.0165821
Akap2;Pakap	11641;677884	0.209674	0.0434302	0.228968	0.146258	0.19038	0.279639		AI463229	100042802	-0.711183	9.73e-05	-0.838553	0.0035806	-0.583814	0.00787608
Akap3	11642	-0.257543	0.0209668	-0.231797	0.158918	-0.283288	0.117026		AI464131	329828	-0.522325	0.00444	-0.4812	0.132498	-0.563449	0.0234128
Akap5	238276	-0.30938	0.00894825	-0.422477	0.024033	-0.196283	0.305729		AI503316	105860	-0.400981	0.0242	-0.180321	0.62061	-0.621642	0.0147914
Akap8l	54194	-0.263315	0.00271343	-0.218592	0.085315	-0.308038	0.021871		AI606473	99686	-0.253576	0.0264	-0.310866	0.136111	-0.196286	0.208876
Akirin1	68050	0.219039	0.0138143	0.203182	0.121896	0.234897	0.098513		AI661453	224833	0.430156	0.0222	0.432866	0.210144	0.427446	0.0977335
Akna	100182	0.37798	0.00492046	0.454593	0.028789	0.301366	0.152633		AI846148	68229	0.293285	0.0486	0.140387	0.655923	0.446182	0.0352786
Akp3	11648	-0.195955	0.029745	-0.171601	0.199223	-0.22031	0.137179		AI854703	243373	-0.227613	0.077	-0.0933479	0.746328	-0.361878	0.0495455
Akr1a1	58810	0.168502	0.0145026	0.123502	0.215182	0.213503	0.050737		AI987944	233168	0.47919	0.0189	0.524205	0.156621	0.434175	0.119465
Akr1b10	67861	0.479475	0.00022679	0.615894	0.002552	0.343056	0.065596		Aida	108909	1.13536	0.000195	1.10552	0.0196427	1.16519	0.0030337
Akr1b7	11997	0.594248	0.0371269	0.328892	0.438327	0.859605	0.065951		Aifm3	72168	-0.331963	0.0361	-0.486977	0.0919803	-0.176949	0.425116
Akr1b8	14187	0.496692	0.00424842	0.390392	0.117346	0.602991	0.02475		Aim1	11630	0.525085	0.0111	0.352015	0.359364	0.698155	0.0160497
Akr1c12	622402	-0.45066	0.0317424	-0.265415	0.390457	-0.635905	0.062933		Aimp2	231872	0.353843	0.0173	0.235488	0.405734	0.472197	0.023812
Akr1c13	27384	-0.375562	0.03332	-0.186159	0.479421	-0.564964	0.049251		Ajuba	16475	1.45406	0.000121	1.82293	0.0027633	1.0852	0.0162483
Akr1c14	105387	-0.432008	0.0392812	-0.309388	0.32036	-0.554628	0.110025		Ak9	633979	0.263947	0.0166	0.264978	0.18611	0.262916	0.0814822
Akr1c20	116852	-0.229261	0.11739	0.0332002	0.896593	-0.491722	0.048172		Akap1	11640	-0.475841	0.00158	-0.470969	0.0613407	-0.480713	0.0155547
Akr7a5	110198	-0.193055	0.0272383	-0.227018	0.090857	-0.159093	0.274284		Akap11	219181	-0.599317	0.0017	-0.424724	0.190209	-0.773911	0.00364023
Akt1	11651	0.154572	0.0393346	0.0738151	0.514531	0.235329	0.05585		Akap2;Pakap	11641;677884	0.694352	0.000176	0.803274	0.0064297	0.58543	0.0100344
Akt1s1	67605	-0.172693	0.0276272	-0.314273	0.015754	-0.031113	0.841571		Akap4	11643	-0.228204	0.0305	-0.234408	0.230655	-0.222001	0.126539
Akt1s1;Mir707	67605;735269	-0.14673	0.0396136	-0.147428	0.169937	-0.146032	0.221714		Akap5	238276	-0.65954	0.000195	-0.754388	0.0075185	-0.564692	0.0097739
Akt2	11652	-0.223436	0.00640496	-0.133442	0.248352	-0.313429	0.015301		Akap8l	54194	-0.539079	0.0142	-0.446034	0.268851	-0.632123	0.0376565
Akt3	23797	0.484054	0.00668599	0.705895	0.013519	0.262212	0.364323		Akip1	57373	0.395215	0.0222	0.445282	0.156599	0.345148	0.144245
Aktip	14339	0.202968	0.0267142	0.136328	0.309089	0.269608	0.06904		Akirin1	68050	0.325194	0.029	0.144321	0.641251	0.506066	0.0176237
Alcam	11658	0.68545	0.00054575	0.523692	0.063248	0.847209	0.005149		Akr1a1	58810	0.286325	0.0388	0.185168	0.500096	0.387481	0.0470764
Aldh16a1	69748	-0.265083	0.00129899	-0.378947	0.004139	-0.15122	0.230777		Akr1b10	67861	0.854367	0.00991	0.730889	0.221105	0.977845	0.0317785
Aldh18a1	56454	0.747757	0.00226163	0.623339	0.078951	0.872174	0.019826		Akr1b8	14187	0.533108	0.0225	0.175112	0.728499	0.891104	0.00865519
Aldh1a2	19378	0.975865	4.4e-05	0.877902	0.007739	1.07383	0.00184		Akr1c12	622402	-0.4211	0.0274	-0.458591	0.192211	-0.383609	0.143888
Aldh1a7	26358	0.541301	0.0101923	0.715751	0.030787	0.366851	0.282105		Akr1c14	105387	-0.39166	0.0312	-0.0817652	0.847287	-0.701555	0.00834281
Aldh1l2	216188	-0.374356	0.0149539	-0.405693	0.081638	-0.343018	0.166461		Akr1c20	116852	-0.829458	0.0104	-0.367411	0.56537	-1.29151	0.00577185
Aldh3a1	11670	-0.221378	0.016236	-0.209778	0.124218	-0.232979	0.115823		Akr1c6	83702	-1.11595	0.00168	-0.861703	0.15001	-1.3702	0.00490161
Aldh3b1	67689	0.499758	0.00161263	0.574272	0.018109	0.425245	0.074633		Akt1	11651	0.257793	0.0249	0.287522	0.171751	0.228064	0.147436
Aldh3b3	73458	-0.395211	0.0612038	0.133066	0.497662	-0.872834	0.014621		Akt2	11652	-0.367276	0.00474	-0.254379	0.272251	-0.480173	0.00819524
Aldh4a1	212647	-0.314239	0.0168521	-0.120723	0.531726	-0.507754	0.016693		Aktip	14339	0.506554	0.00264	0.633692	0.0282645	0.379416	0.0826363
Aldh5a1	214579	-0.292247	0.0345218	-0.261789	0.204171	-0.322705	0.158899		Alad	17025	-0.59066	0.00824	-0.411981	0.312531	-0.769339	0.0139384
Aldh6a1	104776	-0.318098	0.007927	-0.208349	0.221172	-0.427846	0.023034		Alcam	11658	0.63723	0.000371	0.447697	0.115295	0.826762	0.000914243
Aldh9a1	56752	-0.218336	0.0178053	0.0311111	0.832697	-0.467784	0.00293		Aldh18a1	56454	0.98344	0.000605	1.16172	0.0133706	0.805163	0.025522
Aldoa	11674	0.38016	0.00552663	0.209055	0.276455	0.551265	0.010838		Aldh1a1	11668	0.481167	0.0146	0.410121	0.255325	0.552213	0.0420895
Aldoc	11676	0.772835	0.00271343	1.22232	0.003674	0.323355	0.436081		Aldh1a2	19378	1.44556	0.00177	1.40586	0.0699721	1.48525	0.0153436
Alg11	207958	-0.213565	0.0297331	-0.194822	0.181353	-0.232308	0.151159		Aldh1a7	26358	0.908631	6.84e-05	0.86943	0.011256	0.947833	0.00118696
Alkbh6	233065	0.318809	0.00828127	0.327864	0.070848	0.309754	0.104095		Aldh1b1	72535	0.766031	0.0417	1.01911	0.142384	0.512957	0.326837
Allc	94041	-0.118525	0.0761716	-0.217326	0.048534	-0.0197249	0.890442		Aldh1l1	107747	-0.596539	0.0052	-0.624243	0.0925484	-0.568836	0.0464669
Alox12	11684	0.212663	0.0224531	0.184143	0.178734	0.241183	0.11026		Aldh2	11669	-0.354462	0.00521	-0.351921	0.111755	-0.357003	0.0366158
Alox5	11689	0.237163	0.0315008	0.189102	0.245364	0.285224	0.115245		Aldh3a1	11670	-0.400867	0.0046	-0.350638	0.155656	-0.451096	0.0192317
Alox5ap	11690	0.890268	0.00015098	1.19168	0.00149	0.588861	0.074097		Aldh3b1	67689	0.541647	0.00672	0.47116	0.18476	0.612134	0.0252974
Alpk1	71481	1.42546	8.53e-06	1.61154	0.000524	1.26685	0.002341		Aldh3b3	73458	-0.96922	9.78e-05	-0.395454	0.303638	-1.54299	4.4341e-05
Alpk1	71481	1.42221	8.53e-06	1.57756	0.00064	1.23938	0.002681		Aldh4a1	212647	-0.965027	0.000419	-0.803846	0.0646369	-1.12621	0.00220566
Alpk1	71481	1.3895	0.00016965	1.51491	0.005661	1.2641	0.016498		Aldh5a1	214579	-0.464324	0.004	-0.304733	0.288241	-0.623916	0.00587631
Alpk2	225638	-0.277564	0.0100247	-0.293712	0.0713	-0.261416	0.127657		Aldh6a1	104776	-0.770223	0.000369	-0.792336	0.0216243	-0.74811	0.00687368
Alpl	11647	0.429139	0.118472	-0.0620345	0.89705	0.920313	0.048842		Aldh8a1	237320	-0.505268	0.0176	-0.291015	0.479968	-0.71952	0.0171886
Als2cr11b	102636554	-0.16797	0.0434155	-0.284451	0.036799	-0.116282	0.602969		Aldh9a1	56752	-0.484144	0.00772	-0.341326	0.301971	-0.626963	0.0135867
Alx1	216285	-0.180816	0.0294241	-0.212591	0.095167	-0.149041	0.282424		Aldoa	11674	0.307252	0.0461	0.303961	0.298004	0.310544	0.147031
Alx4	11695	-0.167409	0.0302722	-0.15137	0.186871	-0.183448	0.149639		Alg12	223774	0.304163	0.0199	0.443066	0.0604547	0.16526	0.35657
Amacr	17117	-0.379657	0.00079038	-0.329486	0.046104	-0.429829	0.011906		Alg8	381903	0.558899	0.00228	0.69058	0.0272132	0.427218	0.0719933
Ambn	11698	-0.125082	0.0878438	-0.298921	0.017717	0.048756	0.732541		Alms1	236266	0.33229	0.0271	0.309849	0.268238	0.354732	0.0872922
Amdhd1	71761	-0.434914	0.00117788	-0.491148	0.016517	-0.37868	0.058897		Alox12b	11686	-0.403492	0.00118	-0.460393	0.0260984	-0.346592	0.0300344
Amdhd2	245847	0.227604	0.0662748	-0.0455368	0.826046	0.500746	0.017027		Alpl	11647	0.809757	0.000289	0.955232	0.0082725	0.664283	0.0163223
Amer3	211383	-0.267441	0.0462964	-0.260803	0.19744	-0.274079	0.226424		Als2	74018	-0.75577	0.000611	-0.568542	0.110772	-0.942998	0.00186026
Amfr	23802	-0.185049	0.00622687	-0.236225	0.025544	-0.133873	0.211199		Als2cl	235633	0.516323	0.00461	0.468985	0.140545	0.563661	0.0226173
Amh	11705	-0.394317	0.00060963	-0.42304	0.01499	-0.365595	0.031545		Amacr	17117	-0.552973	0.00629	-0.59282	0.0939665	-0.513127	0.0589788
Amigo1	229715	-0.349867	0.0118043	-0.474841	0.030534	-0.224892	0.32201		Amdhd1	71761	-0.946542	0.00939	-0.900963	0.166296	-0.99212	0.0455235
Amigo2	105827	-0.623044	0.00298629	-0.416436	0.157055	-0.829653	0.010944		Amdhd2	245847	0.345247	0.0301	0.337429	0.254431	0.353066	0.108502
Ammecr1	56068	0.470532	0.00384444	0.478517	0.050756	0.462548	0.064397		Amelx	11704	-0.271312	0.0251	-0.283756	0.202793	-0.258867	0.119729
Amn	93835	-0.201862	0.0474202	-0.164457	0.280377	-0.239266	0.161021		Amer2	72125	-0.190937	0.211	0.0616219	0.86963	-0.443495	0.0453605
Amn1	232566	0.422302	0.0392355	0.247903	0.416502	0.596701	0.076198		Amigo1	229715	-0.581029	0.00221	-0.62614	0.0527019	-0.535918	0.0316333
Amot	27494	0.683338	0.00019381	0.457893	0.067564	0.908782	0.001549		Amigo2	105827	-0.867114	7.51e-05	-0.917425	0.0063272	-0.816804	0.0026804
Amotl2	56332	-0.297511	0.00033707	-0.348954	0.005786	-0.246068	0.040827		Ammecr1	56068	0.404715	0.0182	0.242069	0.463622	0.567361	0.0192173
Ampd2	109674	-0.135934	0.0900972	0.0010946	0.994101	-0.272964	0.043921		Amot	27494	0.999555	0.00034	0.895128	0.0436916	1.10398	0.00279882
Ampd3	11717	0.312511	0.00472498	0.287957	0.077759	0.337066	0.047867		Ampd3	11717	0.889031	0.00144	0.378873	0.444404	1.39919	0.000728578
Amph	218038	-0.212861	0.0266636	-0.258007	0.081489	-0.167714	0.29475		Amt	434437	-0.68864	0.00123	-0.343112	0.351923	-1.03417	0.000889862
Amt	434437	-0.394846	0.00491106	-0.0692872	0.74266	-0.720405	0.002228		Amtn	71421	-0.280395	0.0361	-0.387336	0.114417	-0.173453	0.350857
Amtn	71421	-0.311806	0.0071584	-0.440875	0.016984	-0.182736	0.329109		Amy1	11722	-0.92892	0.000129	-0.633367	0.0849628	-1.22447	0.000330095
Amy1	11722	-0.492013	0.00399602	-0.230068	0.331676	-0.753958	0.005701		Amy2b	545562	-0.507811	0.0833	0.0665911	0.929793	-1.08221	0.0128333
Anapc2	99152	0.305772	0.00461736	0.120762	0.424221	0.490782	0.004737		Amz2	13929	0.413351	0.000594	0.418043	0.0323084	0.408658	0.00869509
Anapc4	52206	0.424143	0.00628521	0.344446	0.124582	0.503841	0.036712		Anapc10	68999	0.379313	0.013	0.295801	0.292178	0.462825	0.0289752
Ang6	630952	-0.181941	0.0471832	-0.183886	0.184171	-0.179995	0.24602		Anapc16	52717	0.589799	0.00093	0.523967	0.0728324	0.655632	0.00578299
Angpt1	11600	0.533024	0.00097848	0.846676	0.001809	0.219373	0.383844		Anapc2	99152	0.62741	5.5e-05	0.698407	0.0035105	0.556414	0.00321273
Angptl2	26360	0.3664	0.0168534	0.512984	0.035116	0.219815	0.390927		Anapc4	52206	0.779513	1.06e-05	0.852579	0.0012858	0.706448	0.000828954
Angptl4	57875	-1.35771	3.75e-05	-1.51338	0.001813	-1.20203	0.00707		Anapc5	59008	0.486455	0.00127	0.626511	0.0135737	0.346399	0.0702885
Angptl6	70726	-0.620906	0.00063604	-0.55683	0.036799	-0.684981	0.01212		Ang;Rnase4	11727;58809	-1.69193	4.91e-06	-2.07149	0.0002815	-1.31238	0.00142416
Ank	11732	-0.450153	6.068e-05	-0.254648	0.079055	-0.645658	0.000496		Angpt2	11601	1.16487	0.031	1.56711	0.111399	0.762632	0.305335
Ank3	11735	0.366007	0.00447033	0.0486678	0.804882	0.683346	0.001708		Angptl1	72713	-0.320713	0.0195	-0.189743	0.476205	-0.451682	0.0200862
Ankdd1a	330963	-0.180551	0.0452281	-0.220282	0.113418	-0.14082	0.363636		Angptl6	70726	-0.715097	0.000264	-0.751957	0.0152749	-0.678237	0.0063512
Ankef1	319196	-0.161	0.0375504	-0.146209	0.206554	-0.175791	0.172261		Ankfy1	11736	0.531987	0.00168	0.600632	0.0352295	0.463342	0.0346913
Ankfy1	11736	0.176003	0.0368601	0.202215	0.116818	0.149791	0.292572		Ankib1	70797	0.376819	0.00102	0.480434	0.0123574	0.273204	0.0586615
Ankib1	70797	0.215947	0.00828857	0.157636	0.178014	0.274258	0.03247		Ankrd1	107765	1.96872	0.00879	2.52833	0.0579633	1.40911	0.159842
Ankrd1	107765	1.61453	5.732e-05	1.68356	0.003747	1.54549	0.005941		Ankrd11	77087	0.237323	0.0238	0.190473	0.335357	0.284173	0.0515526
Ankrd10;Mir7238	102334;102465714	0.242522	0.0356704	0.111794	0.519602	0.37325	0.047795		Ankrd12	106585	0.436606	0.0128	0.273976	0.408966	0.599236	0.0154682
Ankrd2	56642	-0.335529	0.0137499	-0.230052	0.240792	-0.441007	0.04111		Ankrd13b	268445	0.237142	0.0476	0.245944	0.276533	0.228341	0.169083
Ankrd27	245886	0.423019	0.00055139	0.174543	0.283432	0.671496	0.00092		Ankrd16	320816	0.233902	0.0286	0.183295	0.367053	0.284508	0.0558979
Ankrd34a	545554	-0.234027	0.0212184	-0.222994	0.138227	-0.245061	0.137459		Ankrd2	56642	-0.321468	0.0488	-0.17823	0.596453	-0.464706	0.0443869
Ankrd34b	218440	-0.253566	0.0279705	-0.359889	0.049915	-0.147243	0.458535		Ankrd23	78321	0.724086	0.000454	0.556271	0.0905923	0.8919	0.00161941
Ankrd37	654824	-0.270599	0.0243386	-0.260497	0.144224	-0.280702	0.153111		Ankrd27	245886	0.64207	0.000945	0.719016	0.0251387	0.565124	0.0231558
Ankrd40	71452	0.186784	0.0154193	0.143366	0.200462	0.230203	0.060569		Ankrd33	208258	-0.281301	0.0483	-0.274018	0.312441	-0.288583	0.145713
Ankrd42	73845	0.397852	0.00558304	0.308656	0.133515	0.487048	0.02916		Ankrd34b	218440	-0.309051	0.0215	-0.284937	0.251294	-0.333164	0.0725509
Ankrd55	77318	0.292193	0.0352385	0.248403	0.228594	0.335983	0.144182		Ankrd40	71452	0.410296	0.000898	0.470456	0.0211759	0.350135	0.026293
Ankrd61	66729	-0.250733	0.0157482	-0.377803	0.023418	-0.123662	0.484351		Ankrd42	73845	0.483456	0.0209	0.300112	0.457997	0.666799	0.0238387
Anks1b	77531	-0.201327	0.0379466	-0.343036	0.030984	-0.0596174	0.746168		Ankrd50	99696	0.400841	0.00353	0.366601	0.123228	0.43508	0.0192222
Anks3	72615	-0.119674	0.0393092	-0.102979	0.234498	-0.136369	0.158134		Ankrd6	140577	0.813444	0.00479	0.938282	0.0614009	0.688605	0.0722851
Anks4b	72074	-0.374606	0.0252581	-0.201757	0.410066	-0.547456	0.042709		Ankrd63	383787	-0.242211	0.0177	-0.203851	0.280181	-0.280571	0.0470786
Ankub1	242037	-0.228893	0.0334442	-0.153651	0.332751	-0.304134	0.08401		Ankrd7	75196	-0.21798	0.0387	-0.0174086	0.948092	-0.418552	0.00734429
Ankzf1	52231	-0.273786	0.0158971	-0.253416	0.130433	-0.294156	0.106781		Anks1	224650	0.328875	0.042	0.336498	0.268667	0.321253	0.151963
Anln	68743	0.501369	0.0499614	0.712086	0.078937	0.290652	0.526815		Anks1b	77531	-0.165718	0.146	0.0213993	0.942888	-0.352834	0.0335767
Ano1	101772	1.02544	0.00029567	1.07064	0.011418	0.980233	0.017802		Anks4b	72074	-0.478899	0.000493	-0.448637	0.0429176	-0.50916	0.00473119
Ano10	102566	0.742694	0.00012608	0.917431	0.002208	0.567956	0.035188		Ankub1	242037	-0.381169	0.00347	-0.308892	0.173442	-0.453445	0.011321
Ano2	243634	-0.210752	0.0301451	-0.245946	0.098474	-0.175558	0.279632		Ankzf1	52231	-0.250257	0.0682	-0.0337346	0.923023	-0.466779	0.0196331
Ano6	105722	0.898095	0.00014327	1.01303	0.004139	0.783157	0.01887		Anln	68743	1.34466	0.000134	1.49508	0.0069294	1.19424	0.00599129
Ano7	404545	-0.203147	0.0347459	-0.226801	0.121483	-0.179494	0.266169		Ano10	102566	1.58462	1.27e-06	1.47867	0.0008151	1.69057	2.8553e-05
Ano9	71345	0.186661	0.047603	0.194147	0.173881	0.179175	0.262609		Ano6	105722	1.0369	0.000129	1.00297	0.0158432	1.07084	0.00213761
Anp32a	11737	-0.202781	0.0448372	0.0424805	0.797147	-0.448042	0.008765		Anp32a	11737	-0.23571	0.0478	-0.0788746	0.768229	-0.392546	0.0221665
Antxr1	69538	0.768979	0.0006195	1.05722	0.003169	0.480735	0.153026		Antxr1	69538	0.585216	0.0204	0.417799	0.384417	0.752634	0.032954
Anxa1	16952	0.891232	0.00041034	1.16676	0.0033	0.615708	0.096167		Antxr2	71914	0.690322	0.00686	0.746389	0.0955662	0.634256	0.0648081
Anxa13	69787	1.43886	5.064e-05	1.47932	0.003669	1.3984	0.004679		Anxa1	16952	1.42638	0.00106	1.50159	0.0374921	1.35116	0.0168622
Anxa2	12306	1.99249	0.00030291	1.79002	0.025615	2.19496	0.007687		Anxa13	69787	1.592	0.000814	1.85331	0.0179188	1.33068	0.0273239
Anxa3	11745	1.45924	5.294e-05	1.4336	0.005119	1.48487	0.003689		Anxa2	12306	2.68218	4.82e-07	2.74327	0.0001792	2.62108	2.6657e-05
Anxa4	11746	0.687164	0.00012078	0.717921	0.005922	0.656406	0.009656		Anxa3	11745	1.83628	5.05e-05	1.65097	0.0132974	2.02159	0.000621186
Anxa5	11747	1.06985	4.627e-05	0.998977	0.00638	1.14072	0.002463		Anxa4	11746	1.28283	6.8e-06	1.24852	0.0020474	1.31715	0.00021225
Anxa6	11749	0.197896	0.0443621	0.219832	0.142259	0.17596	0.293057		Anxa5	11747	2.13846	3.34e-07	2.21396	0.0001135	2.06295	1.6535e-05
Anxa7	11750	0.377661	0.00348077	0.199262	0.266303	0.55606	0.006653		Anxa6	11749	0.693141	0.00325	0.90321	0.0265202	0.483073	0.115378
Anxa9	71790	0.799426	0.0002727	0.932301	0.005295	0.66655	0.035152		Anxa7	11750	0.754274	0.0003	0.550513	0.0926637	0.958035	0.000904642
Aoah	27052	0.961687	0.00027358	1.2431	0.002744	0.680275	0.073996		Anxa9	71790	0.627229	0.000235	0.452984	0.22068	0.961477	0.000164522
Aoc1	76507	0.963666	3.547e-05	1.23948	0.000673	0.687856	0.024325		Anxa9	71790	0.436846	0.0289	0.292982	0.282038	0.420709	0.1262
Aoc3	11754	-0.266169	0.00681855	-0.278517	0.060898	-0.25382	0.100234		Aoah	27052	1.21827	0.00213	0.828438	0.225006	1.6081	0.00384092
Aox2	213043	-0.207237	0.0236689	-0.252565	0.074332	-0.161908	0.286251		Aox1	11761	0.676825	0.00258	0.672914	0.0783837	0.680736	0.022746
Aox3	71724	-0.184819	0.17013	-0.453758	0.045931	0.0841196	0.752968		Ap1m1	11767	0.293281	0.0122	0.438784	0.0363998	0.147778	0.351075
Aox4	71872	-0.185023	0.0214148	-0.198317	0.102187	-0.171729	0.19011		Ap1s1	11769	0.738252	0.000579	0.655753	0.0583335	0.820751	0.00404856
Ap1ar	211556	0.247871	0.00329443	0.111119	0.340123	0.384622	0.004437		Ap1s2	108012	0.560328	0.0126	0.556962	0.167941	0.563694	0.0659374
Ap1m2	11768	0.597811	0.00251399	0.58424	0.047858	0.611382	0.041947		Ap1s3	252903	0.567437	0.00599	0.330021	0.386481	0.804853	0.0060702
Ap1s1	11769	0.265516	0.0148422	0.335041	0.04874	0.19599	0.270062		Ap2a2	11772	0.452423	0.0066	0.630827	0.0321572	0.274019	0.213044
Ap1s2	108012	0.788828	0.00200176	1.04776	0.009097	0.529894	0.175818		Ap2b1	71770	0.656606	7.48e-05	0.649408	0.0097092	0.663804	0.00161941
Ap2a1	11771	0.208472	0.00411883	0.0283042	0.797876	0.388639	0.001589		Ap2m1	11773	0.282763	0.00824	0.371092	0.05103	0.194435	0.172189
Ap2a2	11772	0.238537	0.0251661	0.0829671	0.605117	0.394106	0.022577		Ap3m1	55946	-0.685495	0.0108	-0.781247	0.101764	-0.589744	0.103693
Ap2b1	71770	0.390932	0.0006195	0.32229	0.051025	0.459575	0.008011		Ap3m2	64933	0.720813	0.00107	0.66498	0.0672777	0.776647	0.00788459
Ap3b2	11775	-0.189176	0.0277811	-0.206327	0.113284	-0.172024	0.227126		Ap3s2	11778	0.487248	0.00187	0.65359	0.0143678	0.320906	0.108889
Ap3m2	64933	0.244302	0.0231225	0.27129	0.096915	0.217314	0.218114		Apaf1	11783	0.824683	0.000368	0.808344	0.0281252	0.841022	0.00497415
Ap3s2	11778	0.195824	0.0354162	0.27745	0.060559	0.114198	0.483543		Apbb1ip	54519	0.721513	0.0284	0.589104	0.344716	0.853922	0.0622171
Ap4b1	67489	-0.265538	0.0131752	-0.0500103	0.763287	-0.481066	0.006239		Apbb2	11787	0.821731	9.43e-05	1.06622	0.0018128	0.577237	0.0192317
Apaf1	11783	0.689995	0.00029256	0.644222	0.020813	0.735768	0.008901		Apela	100038489	2.25021	0.000473	2.79379	0.0084238	1.70662	0.0320849
Apba3	57267	-0.173221	0.0263198	-0.11529	0.311451	-0.231152	0.066799		Aph1a	226548	-0.293711	0.0516	-0.0916797	0.790672	-0.495742	0.0226317
Apbb1ip	54519	0.570963	0.00019381	0.710883	0.002707	0.431044	0.046738		Apln	30878	1.93862	0.00869	2.76065	0.0356095	1.11658	0.257177
Apbb2	11787	0.255918	0.00241444	0.0868653	0.456513	0.42497	0.002228		Aplnr	23796	0.638681	0.0396	0.786205	0.171049	0.491157	0.252509
Apex1	11792	0.277277	0.0198698	0.201518	0.244168	0.353037	0.064526		Aplp2	11804	0.383661	0.0162	0.0610965	0.869922	0.706225	0.0031603
Apln	30878	-0.190271	0.0622761	-0.351816	0.037581	-0.0287264	0.895763		Apoa1	11806	-0.26799	0.0225	-0.387185	0.0686712	-0.148795	0.357289
Aplp2	11804	0.236065	0.0116378	0.228108	0.100889	0.244022	0.101419		Apoa2	11807	-0.302859	0.00919	-0.287563	0.165836	-0.318155	0.0443869
Apmap	71881	-0.165667	0.0642465	-0.0192227	0.900181	-0.312112	0.03688		Apoa4	11808	1.50126	0.0308	0.46197	0.764408	2.54055	0.0117404
Apoa4	11808	1.10494	0.00033664	0.982451	0.028335	1.22744	0.007718		Apoa5	66113	-1.34432	0.00137	-1.77786	0.0123574	-0.910777	0.0860869
Apobec1	11810	0.909836	1.482e-05	0.915394	0.00195	0.904277	0.001736		Apobec1	11810	0.96934	0.00539	1.044	0.0849628	0.894684	0.0544952
Apobec3	80287	1.30098	7.505e-05	1.50684	0.002372	1.09511	0.015617		Apobec3	80287	1.161	0.00988	1.15011	0.151974	1.17188	0.0553444
Apoc2;Gm44805	11813;105886299	0.27271	0.0251831	0.182738	0.303549	0.362683	0.065316		Apoc1	11812	-0.289978	0.0221	-0.289412	0.214123	-0.290543	0.0948897
Apof	103161	-0.226234	0.00966899	-0.108151	0.384844	-0.344316	0.013562		Apoc2;Gm44805	11813;105886299	0.73535	0.0006	0.759509	0.0288075	0.71119	0.0100185
Apoh	11818	-0.13886	0.0219247	-0.114933	0.195676	-0.162786	0.096691		Apoc3	11814	-0.434787	0.0433	-0.570938	0.150915	-0.298635	0.317818
Apol6	71939	-0.226657	0.0347275	-0.280417	0.091679	-0.172898	0.341956		Apoc4;Gm44805	11425;105886299	-0.756631	0.00437	-0.66307	0.152018	-0.850191	0.0186644
Apol7d	100042814	-0.309797	0.00423104	-0.193614	0.20261	-0.425981	0.011976		Apod	11815	-0.148058	0.249	0.0954878	0.744321	-0.391603	0.037136
Apom	55938	-0.522156	0.00757522	-0.417265	0.138505	-0.627047	0.040023		Apof	103161	-0.504093	0.0491	-0.365881	0.469514	-0.642305	0.0748112
Apon	28194	-0.361777	0.0177026	-0.107424	0.63967	-0.616131	0.012752		Apoh	11818	-0.337824	0.00203	-0.35538	0.0556178	-0.320267	0.0260963
App	11820	0.755598	0.00091038	0.860173	0.01359	0.651023	0.054267		Apol7a	75761	-1.61357	0.000288	-1.10942	0.112667	-2.11773	0.00069037
Appbp2	66884	0.184822	0.00828857	0.260128	0.019581	0.109516	0.334338		Apol7c	108956	0.460882	0.0463	0.773603	0.0690582	0.14816	0.665948
Appl1	72993	0.52487	0.00228314	0.591505	0.024279	0.458235	0.079066		Apom	55938	-0.995875	0.0334	-0.397493	0.691771	-1.59426	0.0176527
Aprt	11821	0.288462	0.042119	0.046418	0.843455	0.530507	0.023984		Apool	68117	0.272712	0.0385	0.404507	0.0933388	0.140917	0.447013
Aqp4	11829	-0.863328	0.00032516	-1.14249	0.002692	-0.584168	0.09494		App	11820	1.7772	2.27e-06	1.87416	0.0005025	1.68023	0.000154073
Aqp5	11830	-0.209646	0.0113408	-0.206299	0.09477	-0.212993	0.106132		Appl1	72993	1.07119	2.86e-05	1.17561	0.0023157	0.966758	0.00172394
Aqp6	11831	-0.314035	0.0109487	-0.343463	0.067308	-0.284607	0.149175		Appl2	216190	0.68582	0.00151	0.324223	0.395008	1.04742	0.000953144
Aqp7	11832	2.67586	8.682e-05	2.04952	0.028642	3.3022	0.001435		Aprt	11821	0.836679	0.00497	0.72516	0.165005	0.948197	0.0197105
Aqp8	11833	0.647823	0.0477859	1.05206	0.047911	0.243584	0.694086		Aqp7	11832	0.733401	0.024	0.41869	0.512795	1.04811	0.0226519
Ar	11835	-1.16184	0.00420821	-0.911199	0.117537	-1.41248	0.024348		Aqp8	11833	1.20544	0.00322	1.18151	0.0919803	1.22937	0.0247575
Arf1	11840	0.140781	0.0285955	0.0437793	0.658143	0.237783	0.023343		Aqp9	64008	-0.917951	9.88e-05	-1.12048	0.0029157	-0.715426	0.0112043
Arf2	11841	0.427021	0.00015666	0.384412	0.017614	0.46963	0.004619		Aqr	11834	0.227766	0.0156	0.331017	0.051304	0.124515	0.330982
Arf3	11842	0.186509	0.0220226	0.0992752	0.402109	0.273742	0.036367		Arcn1	213827	-0.300466	0.0307	-0.474394	0.0610762	-0.126538	0.520834
Arf6	11845	0.368565	0.00282828	0.290162	0.100957	0.446968	0.018635		Arf2	11841	0.373628	0.0033	0.393904	0.0714668	0.353353	0.0364485
Arfgef3	215821	0.18178	0.0428906	0.218506	0.113785	0.145053	0.344929		Arf3	11842	0.229723	0.0306	0.22687	0.251586	0.232575	0.112995
Arfip1	99889	0.367506	0.00179885	0.38066	0.031752	0.354351	0.046022		Arf4	11843	0.440076	0.00705	0.369235	0.204946	0.510917	0.0227775
Arfrp1	76688	-0.19149	0.0210483	-0.0670586	0.588318	-0.315921	0.018831		Arf5	11844	-0.313413	0.046	-0.301583	0.312456	-0.325243	0.136632
Arg1	11846	-0.331028	0.00904239	-0.236457	0.193036	-0.425599	0.03279		Arfgap2	77038	-0.315971	0.0292	-0.248094	0.368163	-0.383848	0.0572428
Arg2	11847	0.485221	0.00609784	0.531895	0.048715	0.438546	0.113698		Arfgap3	66251	0.879701	5.73e-06	0.865988	0.0016578	0.893415	0.000191378
Arhgap1	228359	0.469295	0.00015363	0.423251	0.017308	0.51534	0.004619		Arfip1	99889	0.389507	0.00564	0.258868	0.306818	0.520145	0.00841944
Arhgap10	78514	0.408768	0.0125799	0.590892	0.023833	0.226645	0.405693		Arg1	11846	-0.63642	0.00486	-0.581826	0.141122	-0.691014	0.0241998
Arhgap11a	228482	0.799818	0.0117189	0.996104	0.044242	0.603532	0.239135		Arg2	11847	0.373585	0.142	-0.0590518	0.928702	0.806222	0.029934
Arhgap15	76117	0.695356	0.00281011	0.89909	0.01361	0.491622	0.17147		Arhgap1	228359	0.479365	0.00378	0.475033	0.0956034	0.483696	0.0293573
Arhgap17	70497	0.40889	0.00026169	0.369148	0.023024	0.448633	0.006983		Arhgap10	78514	1.51199	0.00591	1.11797	0.254798	1.90602	0.0124763
Arhgap18	73910	0.583284	0.00333825	0.442217	0.118854	0.72435	0.018423		Arhgap11a	228482	1.46651	5.11e-05	1.49331	0.0062599	1.43971	0.00149756
Arhgap19	71085	0.33043	0.0117678	0.422578	0.03961	0.238283	0.262527		Arhgap17	70497	0.768774	1.58e-05	0.784482	0.0026081	0.753066	0.000612967
Arhgap22	239027	0.234475	0.0436113	0.267824	0.131726	0.201125	0.31041		Arhgap18	73910	0.784537	0.000961	0.950557	0.0159559	0.618518	0.0397611
Arhgap25	232201	0.85888	0.00053739	0.776797	0.03242	0.940962	0.011254		Arhgap22	239027	0.741245	0.000832	0.884675	0.015621	0.597815	0.0328542
Arhgap27	544817	0.237512	0.00603132	0.179038	0.126811	0.318241	0.018874		Arhgap25	232201	0.937567	0.0164	0.827886	0.248998	1.04725	0.0520311
Arhgap27	544817	0.186047	0.0185035	0.156783	0.200873	0.193055	0.13131		Arhgap27	544817	0.851056	8.09e-05	0.880416	0.0077805	0.821696	0.00238787
Arhgap29	214137	-0.319733	0.00734507	-0.345304	0.056724	-0.294161	0.117708		Arhgap29	214137	-0.382795	0.0233	-0.224472	0.496022	-0.541118	0.0233194
Arhgap30	226652	0.359023	0.00491276	0.45144	0.0233	0.266606	0.183217		Arhgap39	223666	0.333959	0.0221	0.223563	0.425497	0.444355	0.0301133
Arhgap40	545481	-0.293717	0.0202198	-0.386946	0.051255	-0.200488	0.340374		Arhgap42	71544	-0.5634	0.014	-0.780272	0.0581319	-0.346528	0.263327
Arhgap42	71544	-0.230388	0.0286338	-0.221079	0.18359	-0.268595	0.119417		Arhgap44	216831	1.24594	0.00184	1.16814	0.081954	1.32373	0.0131326
Arhgap42	71544	-0.245621	0.0286382	-0.192181	0.215907	-0.270164	0.142959		Arhgdia	192662	1.14843	3.86e-06	1.12945	0.0012532	1.16741	0.000135273
Arhgap44	216831	0.5518	0.00092704	0.546254	0.028104	0.557347	0.0253		Arhgef10	234094	0.746448	3.88e-06	0.562089	0.0076911	0.930806	1.8458e-05
Arhgap45	70719	0.310656	0.00406595	0.369225	0.026864	0.252086	0.133643		Arhgef16	230972	0.813378	0.00062	0.900764	0.0200411	0.725992	0.0164884
Arhgap6	11856	-0.434213	0.0377892	-0.787123	0.022974	-0.0813035	0.847023		Arhgef18	102098	0.262869	0.0334	0.323345	0.153461	0.202393	0.232417
Arhgdia	192662	0.557639	0.00116591	0.350543	0.138886	0.764735	0.004447		Arhgef19	213649	-0.514456	0.0379	-0.476644	0.308357	-0.552268	0.108927
Arhgdib	11857	0.69241	0.00035611	0.769591	0.008708	0.615228	0.029469		Arhgef2	16800	1.69286	1.8e-05	1.65957	0.003898	1.72615	0.000495884
Arhgef1	16801	0.0494162	0.345885	-0.0839809	0.29989	0.182813	0.041428		Arhgef26	622434	-0.753533	0.00171	-0.838733	0.0385118	-0.668333	0.032149
Arhgef10	234094	0.412212	0.00387627	0.479113	0.028877	0.345312	0.118551		Arhgef28	110596	0.604824	0.00119	0.389382	0.214965	0.820266	0.00182293
Arhgef10l	72754	-0.257687	0.0431368	-0.434741	0.03714	-0.0806331	0.739846		Arhgef37	328967	-0.770473	0.000734	-0.713445	0.0554385	-0.827501	0.00597451
Arhgef15	442801	-0.24636	0.0013702	-0.242715	0.034851	-0.250006	0.030912		Arhgef5	54324	0.936408	0.000122	0.727652	0.0503853	1.14516	0.000579239
Arhgef16	230972	0.667082	0.00387627	0.722432	0.039697	0.611732	0.085273		Arhgef6	73341	1.18203	0.00052	1.1879	0.0308246	1.17616	0.00761099
Arhgef17	207212	0.349299	0.00171839	0.30596	0.060521	0.392638	0.020408		Arhgef7	54126	0.411132	0.0246	0.616075	0.0633807	0.20619	0.416543
Arhgef2	16800	0.589831	0.0108064	0.634026	0.070425	0.545636	0.139562		Arl10	56795	0.282039	0.0463	0.307221	0.24803	0.256858	0.190448
Arhgef26	622434	-0.407016	0.0497528	-0.320455	0.301978	-0.493576	0.156367		Arl14epl	381142	-0.27522	0.0232	-0.172107	0.463359	-0.378332	0.0267539
Arhgef37	328967	-0.375	0.0452881	-0.0739162	0.81028	-0.676083	0.029538		Arl2bp	107566	1.42005	4.31e-05	1.09749	0.0285926	1.74262	0.000219184
Arhgef5	54324	0.565344	4.517e-05	0.413824	0.025398	0.716865	0.000676		Arl4c	320982	0.363008	0.0263	0.382372	0.203777	0.343644	0.125625
Arhgef5	54324	0.55786	9.316e-05	0.40807	0.036389	0.70765	0.001281		Arl5a	75423	-0.432698	0.0277	-0.460364	0.203777	-0.352442	0.112175
Arhgef6	73341	0.609799	0.00035714	0.783966	0.003345	0.435633	0.079396		Arl5b	75869	-0.324623	0.055	-0.119531	0.75156	-0.529716	0.0291457
Arid2	77044	0.148923	0.0324156	0.182952	0.089119	0.114894	0.328293		Arl6ip1	54208	0.284402	0.126	0.0409627	0.932436	0.527841	0.048829
Arid3b	56380	-0.185777	0.0235839	-0.170633	0.16015	-0.20092	0.133277		Arl6ip5	65106	1.18436	0.000102	1.02198	0.0265202	1.34675	0.000861167
Arl10	56795	0.27462	0.0175215	0.223324	0.18544	0.325916	0.077689		Arl6ip6	65103	-0.381845	0.0125	-0.351074	0.204188	-0.412615	0.0487733
Arl11	219144	0.463514	0.00127394	0.490663	0.023989	0.436365	0.042925		Arl8a	68724	0.989118	5.64e-05	0.890617	0.0140575	1.08762	0.000682985
Arl13a	74448	-0.203675	0.0159198	-0.193347	0.122347	-0.214003	0.114976		Armc10	67211	0.474262	0.00141	0.477096	0.0548869	0.471427	0.0157407
Arl14	71619	0.206062	0.042431	0.15581	0.302794	0.256313	0.130199		Armc4	74934	-0.279567	0.0245	-0.277966	0.225182	-0.281168	0.0998781
Arl14ep	212772	0.128566	0.0663002	0.247758	0.033908	0.00937455	0.953302		Armc8	74125	0.403791	0.00824	0.413091	0.128039	0.394491	0.0564016
Arl14epl	381142	-0.307787	0.00294978	-0.424675	0.009763	-0.190899	0.236749		Arntl2	272322	0.642648	0.0022	0.508205	0.155211	0.77709	0.00688519
Arl2bp	107566	0.786369	0.00043671	0.804116	0.01608	0.768622	0.019603		Arpc1b	11867	1.10096	0.00242	1.14072	0.0645672	1.0612	0.0270256
Arl5b	75869	-0.375955	0.00258587	-0.365665	0.049508	-0.386245	0.041653		Arpc2	76709	0.558621	0.000113	0.527016	0.0167051	0.590225	0.001628
Arl6ip5	65106	0.612363	0.00015829	0.544858	0.018951	0.679869	0.004437		Arpc3	56378	0.273733	0.0366	0.144737	0.589307	0.402729	0.0304385
Arl8a	68724	0.71143	0.00010469	0.525756	0.036448	0.897103	0.001391		Arpc4	68089	0.468689	0.00212	0.406534	0.116412	0.530844	0.0100128
Armc3	70882	0.174436	0.0157936	0.315796	0.008418	0.033076	0.809505		Arpc5	67771	0.322662	0.0406	0.264122	0.3863	0.381202	0.0829579
Armc4	74934	-0.221781	0.0278974	-0.270249	0.082822	-0.207534	0.07699		Arpc5l	74192	0.538398	0.0168	0.475548	0.251009	0.601247	0.0529958
Armc4	74934	-0.157952	0.0288411	-0.10837	0.306589	-0.173313	0.304362		Arpin	70420	0.283189	0.0301	0.299552	0.214797	0.266827	0.137583
Armc6	76813	-0.191664	0.023482	-0.164295	0.186633	-0.219032	0.110757		Arpp19	59046	0.586318	0.00163	0.602574	0.0539292	0.570062	0.0195472
Armc8	74125	0.298485	0.00326566	0.266196	0.073804	0.330773	0.033287		Arr3	170735	-0.335909	0.00782	-0.419161	0.0603467	-0.252657	0.133818
Armcx1	78248	0.385274	0.0160962	0.397335	0.098399	0.373212	0.148954		Arrb1	109689	0.749906	0.000369	0.940692	0.00642	0.55912	0.0305938
Armcx2	67416	0.263526	0.0324616	0.313638	0.097982	0.213414	0.303116		Arrdc2	70807	0.475288	0.00407	0.153278	0.639008	0.797297	0.00131031
Armcx4	100503043	0.965278	0.00022382	1.22813	0.002694	0.702423	0.060238		Arsa	11883	1.0338	0.00213	0.346437	0.586589	1.72115	0.000714373
Arntl2	272322	0.293062	0.00669188	0.266498	0.093774	0.319626	0.057247		Arsb	11881	0.296156	0.00686	0.307326	0.110947	0.284985	0.0536545
Arpc1b	11867	0.60511	0.00081146	0.525308	0.046581	0.684913	0.012053		Arsg	74008	0.762799	0.000542	0.837239	0.0191675	0.688358	0.0140916
Arpc2	76709	0.261988	0.00166874	0.192905	0.102076	0.331071	0.009786		Arsj	271970	-0.33977	0.0167	-0.0501065	0.881836	-0.629434	0.00315704
Arpc3	56378	0.174653	0.0333688	0.165749	0.176097	0.183557	0.176459		Asah1	11886	0.997466	7.05e-06	0.793513	0.0084583	1.20142	4.8382e-05
Arpin	70420	0.36284	0.00393936	0.47917	0.015534	0.246509	0.210384		Asap1	13196	0.446209	0.0018	0.548757	0.0233347	0.343661	0.0613653
Arpp19	59046	0.68169	0.00208514	0.731887	0.029037	0.631492	0.059411		Asb17	66772	-0.224271	0.0376	-0.21557	0.288358	-0.232972	0.119447
Arpp21	74100	-0.145212	0.0385178	-0.191882	0.080659	-0.0985416	0.416445		Ascc1	69090	0.351765	0.0295	0.464806	0.115099	0.238724	0.283021
Arrb1	109689	0.500432	0.00059101	0.527755	0.016116	0.473109	0.027978		Ascc2	75452	0.284993	0.0397	0.26849	0.305753	0.301497	0.117585
Arrdc1	215705	0.74725	0.00036396	0.729747	0.018678	0.764752	0.013335		Asf1b	66929	0.643325	0.00911	1.01397	0.0213041	0.272684	0.414341
Arrdc5	76920	-0.160591	0.0465397	-0.228734	0.073804	-0.0924475	0.522071		Asgr1	11889	-0.736261	0.0278	-0.646156	0.303395	-0.826366	0.0751183
Arsj	271970	-0.178163	0.0274624	-0.166347	0.16584	-0.189979	0.152633		Asgr2	11890	-1.08003	0.00141	-0.890108	0.115099	-1.26995	0.00558746
Art4	109978	0.790373	0.00018876	0.871305	0.005622	0.709441	0.018831		Asna1	56495	0.75613	0.000819	0.657499	0.0743459	0.854762	0.00469132
Artn	11876	-0.296194	0.00346085	-0.363625	0.020838	-0.228764	0.145573		Aspdh	68352	-1.31314	0.000327	-0.984533	0.0867215	-1.64174	0.00109343
Arv1	68865	0.233903	0.0593921	0.0052874	0.980941	0.462518	0.026035		Aspg	104816	-0.697555	0.024	-0.767758	0.174579	-0.627351	0.138431
Asah1	11886	0.49886	0.00087992	0.527416	0.019926	0.470304	0.035057		Aspm	12316	0.482934	0.00596	0.725795	0.0192142	0.240074	0.301307
Asah2	54447	0.0512915	0.487243	0.315453	0.01359	-0.212869	0.087784		Aspscr1	68938	-0.363204	0.00754	-0.292825	0.229777	-0.433582	0.0207768
Asap1	13196	0.249431	0.022636	0.321362	0.060006	0.177499	0.330027		Asrgl1	66514	0.335665	0.0346	0.409422	0.160888	0.261908	0.229621
Asap3	230837	0.130664	0.173745	-0.125489	0.400347	0.386816	0.020011		Ass1	11898	-0.706919	0.00648	-0.828806	0.0688729	-0.585032	0.0904402
Asb1	65247	-0.171557	0.0127151	-0.210106	0.049589	-0.133008	0.232168		Asz1	74068	0.897037	0.015	0.384973	0.603932	1.4091	0.00799581
Asb15	78910	-0.256499	0.0147661	-0.164354	0.277192	-0.348643	0.036919		Atad2	70472	0.647204	0.0179	0.9052	0.0664168	0.389207	0.296214
Asb16	217217	-0.250016	0.00883025	-0.228534	0.104188	-0.271499	0.069718		Atad3aos	70448	-0.298452	0.0216	-0.171419	0.498815	-0.425485	0.0206487
Asb17	66772	-0.196848	0.0077884	-0.198621	0.073429	-0.195074	0.093215		Ate1	11907	0.262119	0.0214	0.334085	0.104927	0.190153	0.21946
Asb18	208372	-0.291966	0.00350004	-0.357852	0.021173	-0.22608	0.145081		Atf1	11908	-0.306066	0.0333	-0.334538	0.208789	-0.277593	0.160458
Asb4	65255	0.295149	0.0257911	0.322696	0.107349	0.267602	0.219708		Atf3	11910	1.61769	0.000734	1.32904	0.0869783	1.90635	0.00328599
Ascl1	17172	-0.382959	0.00058299	-0.319615	0.047187	-0.446303	0.008047		Atg101	68118	-0.326603	0.0395	-0.238597	0.44162	-0.414609	0.0624184
Ascl2	17173	-0.200194	0.0378093	-0.323083	0.03909	-0.129053	0.487179		Atg12	67526	0.406362	0.00565	0.423838	0.0979733	0.388885	0.0483103
Asgr1	11889	-0.239058	0.0140867	-0.146677	0.293957	-0.33144	0.032362		Atg14	100504663	-0.482355	0.00297	-0.413341	0.139217	-0.551369	0.0124763
Asgr2	11890	-0.20384	0.0478251	-0.158618	0.303035	-0.249063	0.149612		Atg3	67841	-0.385478	0.00817	-0.357739	0.167936	-0.413218	0.0375505
Asic1	11419	-0.174197	0.0442639	-0.163475	0.209706	-0.18492	0.20364		Atg4a	666468	0.567745	0.000747	0.542545	0.0491345	0.592946	0.00736706
Asic5	58170	-1.26369	0.0248354	-1.64327	0.061916	-0.884109	0.348435		Atg4c	242557	-0.441893	0.00359	-0.475771	0.0689966	-0.408015	0.0426725
Asl	109900	-0.482655	0.00321181	-0.377177	0.107802	-0.588134	0.019918		Atg5	11793	-0.383149	0.00339	-0.376096	0.0939269	-0.390203	0.0259755
Asna1	56495	0.248476	0.0154592	0.179665	0.226454	0.317286	0.051685		Atic	108147	0.462441	0.00334	0.459537	0.08936	0.465344	0.027281
Aspa	11484	-1.08427	0.00059367	-0.751751	0.088378	-1.41678	0.003851		Atl1	73991	0.287674	0.0359	0.124942	0.666247	0.450406	0.0217419
Aspdh	68352	-0.691465	0.00452188	-0.587645	0.09742	-0.795284	0.034313		Atox1	11927	0.753943	0.000998	0.676798	0.0723446	0.831089	0.00647079
Aspg	104816	-0.780339	0.00058516	-0.683886	0.038808	-0.876793	0.01015		Atp10a	11982	0.519779	0.0241	0.421115	0.331363	0.618444	0.0533816
Asphd1	233879	-0.241819	0.0220596	-0.326998	0.04968	-0.15664	0.376565		Atp10d	231287	1.58982	0.000273	1.84934	0.0086239	1.33029	0.0140204
Aspscr1	68938	-0.178158	0.0210977	-0.245972	0.044492	-0.110344	0.396263		Atp11a	50770	-0.664582	0.00216	-0.94499	0.0114511	-0.384174	0.164511
Asz1	74068	1.69017	8.066e-05	1.71523	0.005401	1.66512	0.006064		Atp11b	76295	0.343171	0.0153	0.459053	0.0707001	0.22729	0.234132
Atad3a	108888	-0.324598	0.00382419	-0.348974	0.040586	-0.300221	0.081663		Atp11c	320940	-0.735636	0.000535	-0.739206	0.0314275	-0.732067	0.00775901
Atcay	16467	-0.192453	0.0467757	-0.28444	0.065993	-0.100466	0.56591		Atp12a	192113	-0.213073	0.0432	-0.27966	0.151004	-0.146487	0.317456
Atf1	11908	-0.163331	0.0188875	-0.173879	0.097966	-0.152783	0.176052		Atp1a1	11928	0.451608	0.0118	0.327607	0.321166	0.57561	0.0212392
Atf3	11910	1.04781	0.0035856	0.837936	0.105323	1.25769	0.023329		Atp1b2	11932	0.265814	0.0443	0.44768	0.0655168	0.0839472	0.668263
Atf7ip	54343	0.169279	0.0242669	0.171143	0.127702	0.167415	0.173123		Atp2a1	11937	-0.352938	0.018	-0.310095	0.259131	-0.395781	0.0547187
Atg16l1	77040	-0.16911	0.02521	-0.178483	0.116776	-0.159738	0.197475		Atp5b	11947	0.258348	0.0466	0.323178	0.180887	0.193518	0.28416
Atg16l2	73683	0.261855	0.0115869	0.262964	0.090284	0.260745	0.11451		Atp5j2	57423	-0.371762	0.0489	-0.325012	0.372838	-0.418512	0.112836
Atg2a	329015	-0.291714	0.011715	-0.344098	0.053831	-0.23933	0.197798		Atp5k	11958	-0.444184	0.0108	-0.343672	0.278873	-0.544696	0.0240994
Atg2b	76559	-0.174352	0.0218826	-0.214149	0.128202	-0.182687	0.139959		Atp5s	68055	0.375613	0.0148	0.295144	0.300143	0.456081	0.0329618
Atg3	67841	-0.335405	0.00649143	-0.115558	0.511831	-0.555251	0.005332		Atp5sl	66349	-0.610272	0.00302	-0.447196	0.212249	-0.773348	0.00674828
Atg4d	235040	-0.258668	0.00960359	-0.315016	0.042388	-0.20232	0.205288		Atp6ap1	54411	0.672721	0.000532	0.753155	0.0166579	0.592286	0.0159848
Atg5	11793	-0.27487	0.0261515	-0.111606	0.544091	-0.438134	0.028762		Atp6ap2	70495	0.733902	0.0017	0.514513	0.195363	0.95329	0.00345707
Atg9a	245860	-0.217326	0.0317131	-0.185448	0.215907	-0.249203	0.134939		Atp6v0a1	11975	0.636818	0.00131	0.453673	0.17191	0.819964	0.00290767
Atl2	56298	-0.291753	0.0215622	-0.118258	0.52813	-0.465248	0.023221		Atp6v0a2	21871	0.532201	0.00641	0.602241	0.0782701	0.462161	0.0767001
Atl3	109168	0.26167	0.00319972	0.241617	0.065415	0.281723	0.037623		Atp6v0b	114143	0.537313	0.00311	0.444627	0.155866	0.629999	0.0112133
Atoh7	53404	-0.205102	0.0286943	-0.250748	0.083383	-0.159455	0.310434		Atp6v0e	11974	0.79977	0.000225	0.755865	0.0256485	0.843675	0.00280316
Atox1	11927	0.296238	0.0363416	0.172643	0.411126	0.419833	0.069927		Atp6v0e2	76252	0.658835	0.0423	0.371261	0.575079	0.946409	0.0393078
Atp10a	11982	0.774491	0.0014142	0.71093	0.047203	0.838052	0.022253		Atp6v1a	11964	0.919011	6.84e-05	0.823459	0.0163862	1.01456	0.000778067
Atp10d	231287	0.488987	0.0264938	0.760074	0.032422	0.217901	0.576954		Atp6v1b2	11966	0.593401	0.00544	0.363705	0.349042	0.823097	0.00637487
Atp11a	50770	0.597861	0.00700114	0.713263	0.037537	0.482459	0.168574		Atp6v1c1	66335	0.639988	0.000973	0.700555	0.0288075	0.579421	0.0203719
Atp13a4	224079	-0.227296	0.0100247	-0.248054	0.064634	-0.206538	0.141967		Atp6v1d	73834	0.423989	0.085	0.0829977	0.892967	0.764981	0.0318664
Atp1a3	232975	0.385839	0.00149844	0.37502	0.038488	0.396658	0.030477		Atp6v1e1	11973	0.378917	0.0157	0.361891	0.204947	0.395942	0.0661622
Atp1b3	11933	0.245945	0.0131752	0.206086	0.153647	0.285804	0.068964		Atp6v1h	108664	0.368915	0.0219	0.425384	0.146538	0.312446	0.155265
Atp2b1	67972	0.248702	0.00863041	0.225502	0.10526	0.271901	0.066902		Atp7a	11977	0.574016	0.00201	0.502265	0.110004	0.645766	0.00999532
Atp2b3	320707	-0.192757	0.0466268	-0.297638	0.056185	-0.0878748	0.621631		Atp7b	11979	0.610057	0.00936	0.6956	0.0937447	0.524513	0.0964964
Atp2c2	69047	-0.234455	0.0483767	-0.19638	0.269754	-0.272529	0.171678		Atp8b3	67331	-0.303675	0.0148	-0.265045	0.244372	-0.342305	0.0460695
Atp4b	11945	-0.241103	0.0104462	-0.240436	0.087423	-0.241771	0.106039		Atp8b4	241633	0.738693	0.00965	0.683126	0.182011	0.79426	0.0414541
Atp5e	67126	-0.253469	0.033102	-0.0232439	0.907194	-0.483694	0.013988		Atp9a	11981	0.753645	0.000205	0.81804	0.0108124	0.68925	0.00673249
Atp5f1	11950	-0.140605	0.0509602	-0.0387981	0.738231	-0.242411	0.042356		Atpaf2	246782	-0.215554	0.0633	0.0240857	0.935284	-0.455194	0.00845172
Atp5h	71679	-0.285099	0.0138632	-0.206733	0.216365	-0.363464	0.047676		Atpif1	11983	1.32151	4.54e-06	1.3957	0.0008356	1.24731	0.000275973
Atp5k	11958	-0.315479	0.0128409	-0.257831	0.162091	-0.373128	0.063168		Atr	245000	0.677774	3.02e-05	0.619564	0.0087148	0.735983	0.000451788
Atp5sl	66349	-0.589308	0.00176819	-0.362401	0.164372	-0.816215	0.005701		Atxn1	20238	-0.558656	0.000783	-0.59322	0.0294072	-0.524092	0.014524
Atp6ap1	54411	0.234554	0.00745728	0.158054	0.205719	0.311055	0.023811		Atxn10	54138	0.984742	8.33e-06	0.908497	0.0034111	1.06099	0.00016833
Atp6ap2	70495	0.498882	0.00014004	0.39441	0.031132	0.603354	0.002326		Atxn2	20239	-0.338252	0.0138	-0.326116	0.189782	-0.350387	0.0623177
Atp6v0a1	11975	0.446031	0.00017	0.456065	0.008864	0.435997	0.010579		Atxn7l1	380753	-0.386345	0.00685	-0.285025	0.267888	-0.487666	0.0141975
Atp6v0a4;D630045J12Rik	140494;330286	-0.169291	0.0372497	-0.158759	0.191723	-0.179823	0.183589		Atxn7l1	380753	-0.319665	0.0208	-0.232249	0.375819	-0.407081	0.0351806
Atp6v0e	11974	0.329529	0.00794766	0.281383	0.119676	0.377676	0.051211		Atxn7l3b	382423	-0.350464	0.00794	-0.355282	0.12902	-0.345647	0.0530441
Atp6v1a	11964	0.253496	0.00548513	0.160392	0.212715	0.346601	0.01547		AU021063	105968	-0.24596	0.0448	-0.4152	0.0655168	-0.0767189	0.673205
Atp6v1b1	110935	-0.193773	0.0126352	-0.239403	0.047539	-0.148143	0.23904		AU022252	230696	-0.338493	0.012	-0.249252	0.314953	-0.427733	0.022617
Atp6v1b2	11966	0.304086	0.0153344	0.132274	0.468065	0.475899	0.018287		AU022754	105975	-0.329576	0.0208	-0.373482	0.14941	-0.28567	0.142545
Atp6v1c2	68775	-0.21325	0.0288085	-0.205381	0.158069	-0.22112	0.168522		AU040320	100317	0.393529	0.0158	0.284743	0.351605	0.502315	0.027288
Atp6v1d	73834	0.214852	0.02068	0.209681	0.128898	0.220023	0.144851		Aurka	20878	0.593358	0.00876	0.520493	0.199916	0.666223	0.0317158
Atp7a	11977	0.454016	0.00307301	0.482729	0.037793	0.425304	0.069151		Aurkb	20877	0.68382	0.00853	0.838619	0.0680465	0.529021	0.127858
Atp8a1	11980	0.27641	0.004933	0.348019	0.02323	0.204801	0.184635		Avpi1	69534	0.626634	0.0126	0.306542	0.532345	0.946725	0.00852884
Atp8b2	54667	0.542866	0.00016711	0.624758	0.004008	0.460975	0.02389		Avpr1a	54140	-2.45638	1.65e-06	-2.50326	0.0005025	-2.4095	7.9864e-05
Atp8b3	67331	-0.298773	0.00836593	-0.26358	0.111961	-0.333966	0.059496		AW495222	105364	-0.608196	0.00734	-0.594555	0.138907	-0.621837	0.0429696
Atp8b4	241633	0.648639	0.00407684	0.556729	0.09041	0.740548	0.033028		AW549542	100993	-2.12212	1.8e-05	-1.95303	0.0060814	-2.29121	0.000313697
Atp9a	11981	0.447436	0.00278701	0.491886	0.030737	0.402987	0.077061		Axdnd1	77352	-0.293381	0.0406	-0.492714	0.0610122	-0.0940473	0.656543
Atpaf2	246782	-0.181202	0.0372721	-0.06273	0.640442	-0.299673	0.035516		Axin2	12006	-0.840519	0.000142	-0.996176	0.0046624	-0.684861	0.010804
Atpif1	11983	0.590309	0.0006417	0.781608	0.004219	0.399011	0.122943		Axl	26362	0.968978	0.00319	0.949052	0.0918539	0.988903	0.024461
Atr	245000	0.50762	0.00028921	0.549163	0.009039	0.466078	0.021776		AY358078	278676	-0.304963	0.0251	-0.513936	0.0385148	-0.0959897	0.626204
Atxn10	54138	0.264679	0.00875858	0.182431	0.206471	0.346926	0.028902		Azi2	27215	-0.268937	0.0269	-0.300838	0.177375	-0.237035	0.155264
Atxn2	20239	-0.244729	0.0010465	-0.407232	0.001437	-0.0822262	0.490993		Azin1	54375	-0.348311	0.0125	-0.252068	0.328994	-0.444555	0.0223214
Atxn7	246103	-0.180484	0.0480717	-0.350195	0.021993	-0.0107729	0.957827		B130034C11Rik	414095	-0.518504	0.0121	-0.434285	0.24803	-0.602724	0.0343089
Atxn7l1	380753	0.139396	0.0324964	0.188532	0.066349	0.0902609	0.420337		B230110C06Rik	77981	-0.203428	0.0682	-0.499026	0.0171871	0.0921693	0.572648
Atxn7l2;Sypl2	72522;17306	-0.134149	0.0513145	-0.220414	0.049166	-0.0478833	0.713873		B230119M05Rik	77983	-0.255866	0.0384	-0.04327	0.885273	-0.468461	0.0097183
Atxn7l3b	382423	-0.145115	0.0412956	-0.11735	0.2678	-0.17288	0.144801		B230208H11Rik	320273	-0.0709817	0.659	0.298662	0.325284	-0.440626	0.0498803
AU015228	99169	-0.205051	0.027352	-0.216179	0.122765	-0.193924	0.205537		B230216N24Rik	78603	0.371123	0.0425	0.558397	0.0956553	0.183848	0.478269
AU016765	100043582	-0.227584	0.0115115	-0.313781	0.027869	-0.141386	0.337195		B230217O12Rik	320879	-0.380688	0.0256	-0.470464	0.130168	-0.290912	0.211889
AU021092	239691	-0.257071	0.00593944	-0.135176	0.302591	-0.378966	0.010447		B230307C23Rik	245305	-0.363761	0.016	-0.197113	0.501646	-0.53041	0.0136849
AU022751	102991	-0.248053	0.0315246	-0.351886	0.054793	-0.14422	0.470687		B230312C02Rik	320485	-0.316716	0.0194	-0.217291	0.400563	-0.416141	0.0285072
Auh	11992	-0.328523	0.013708	-0.113663	0.560438	-0.543384	0.011567		B2m	12010	0.27383	0.00945	0.198819	0.302936	0.348842	0.0177368
Aurkb	20877	0.290296	0.049244	0.274173	0.217404	0.306418	0.21888		B330016D10Rik	320456	-0.349957	0.00846	-0.124006	0.644512	-0.575907	0.00325329
Auts2	319974	0.277031	0.0308824	0.275312	0.15133	0.278749	0.188192		B3glct	381694	0.421428	0.00348	0.31955	0.204474	0.523305	0.00870388
Avil	11567	-0.31215	0.00475738	-0.340257	0.043579	-0.284043	0.098484		B3gnt5	108105	-0.397897	0.102	-0.0519195	0.934552	-0.743875	0.0352786
Avp	11998	-0.191624	0.0164438	-0.27722	0.029629	-0.106027	0.430861		B430010I23Rik	78849	-0.433602	0.0162	-0.291434	0.394412	-0.57577	0.0228423
Avpr1a	54140	-0.768703	0.00612795	-0.679597	0.098349	-0.857809	0.048729		B4galnt4	330671	-0.33864	0.0222	-0.329946	0.225911	-0.347334	0.0875678
AW112010	107350	0.383362	0.00228959	0.418455	0.02847	0.348269	0.067564		B4galt3	57370	0.336534	0.0116	0.288304	0.233006	0.384764	0.0358847
AW554918	225289	0.339068	0.00284035	0.269002	0.099017	0.409134	0.019169		B4galt5	56336	1.29747	1.06e-05	1.2457	0.0030993	1.34924	0.000275973
Awat2	245532	-0.422616	0.00199594	-0.434873	0.034609	-0.410359	0.046738		B4galt6	56386	2.49317	2.38e-06	2.58648	0.0005488	2.39986	0.000142087
Axl	26362	0.636506	0.00131693	0.756523	0.013345	0.516489	0.082715		B930025P03Rik	320014	-0.651153	0.035	-0.787958	0.165427	-0.514348	0.224989
AY074887	246735	-0.221427	0.00310458	-0.366755	0.003064	-0.0760995	0.541753		Baat	12012	-0.464242	0.00974	-0.143195	0.704467	-0.78529	0.00314898
Azin1	54375	-0.459477	0.0214454	-0.356232	0.221937	-0.562722	0.079651		Bace1	23821	-0.348255	0.026	-0.436023	0.126874	-0.260488	0.222689
B130024G19Rik	434198	0.31174	0.0266753	0.392157	0.072993	0.231323	0.326843		Bace2	56175	0.476999	0.0993	-0.00765489	0.991624	0.961653	0.0233553
B230206H07Rik	320871	-0.26033	0.0088201	-0.3396	0.029476	-0.18106	0.257164		Bach2	12014	-0.595857	0.0402	-0.417489	0.463668	-0.529919	0.0603601
B230307C23Rik	245305	0.338193	0.0239782	0.409327	0.076616	0.26706	0.282121		Bach2	12014	-0.587119	0.00546	-0.644319	0.0800589	-0.774225	0.057738
B230319C09Rik	320775	-0.306785	0.00518245	-0.274561	0.088345	-0.339009	0.045742		Bag4	67384	-0.786029	7.29e-05	-0.717371	0.0153386	-0.854687	0.000902639
B330016D10Rik	320456	-0.372319	0.00960156	-0.372868	0.083202	-0.37177	0.102884		Bahcc1	268515	-0.444818	0.00322	-0.612156	0.01922	-0.277481	0.156404
B3galt5	93961	-0.14531	0.0995969	-0.324129	0.030249	0.0335099	0.856198		Baiap2	108100	0.509163	0.0469	0.422626	0.396446	0.595701	0.0961442
B3gat2	280645	-0.199574	0.0133466	-0.17299	0.141863	-0.226158	0.07699		Baiap3;Mir3547	545192;102465583	-0.226178	0.0468	-0.384254	0.0666214	-0.068102	0.688276
B3gnt4	231727	-0.181199	0.0377892	-0.168994	0.195437	-0.193404	0.183002		Bak1	12018	0.53855	0.0121	0.382051	0.33686	0.695049	0.0204238
B3gnt9	97440	0.331557	0.00583365	0.334529	0.063987	0.328585	0.078645		Banf1	23825	0.389922	0.0152	0.642137	0.0267916	0.137707	0.541693
B4galnt1	14421	-0.0184465	0.825021	-0.323228	0.01657	0.286335	0.030621		Barhl1	54422	-0.258438	0.0149	-0.251844	0.191199	-0.265032	0.0685686
B4galt5	56336	0.551483	0.042216	-0.0679065	0.881547	1.17087	0.010285		Bax	12028	0.489286	0.0394	0.258357	0.596376	0.720215	0.0325952
B4galt6	56386	1.43973	8.36e-05	1.52607	0.004263	1.35339	0.008345		Bbox1	170442	-0.497394	0.0657	-0.201821	0.737601	-0.792967	0.0402522
Bace1	23821	-0.254662	0.0298155	-0.145442	0.398862	-0.363882	0.05575		Bbs4	102774	0.489604	0.00993	0.251972	0.487515	0.727236	0.00750371
Bach2	12014	-0.55629	0.00628334	-0.454651	0.122383	-0.657928	0.03747		Bbs9	319845	0.310023	0.0332	0.0624712	0.855836	0.557574	0.00883002
Bag4	67384	-0.437153	0.00303205	-0.332846	0.113418	-0.54146	0.01736		BC005561	100042165	-0.30379	0.0419	-0.22312	0.445513	-0.38446	0.0666582
Bak1	12018	0.431496	0.00019259	0.381979	0.021253	0.481013	0.004794		BC016579	212998	0.905639	0.00215	0.965315	0.0544407	0.845963	0.0291964
Bambi	68010	0.304401	0.00783969	0.21315	0.191987	0.395652	0.027688		BC018473	193217	-0.489797	0.00284	-0.349896	0.219726	-0.629698	0.00577185
Bank1	242248	-0.263938	0.132219	0.0861468	0.769172	-0.614022	0.040352		BC022687	217887	0.660404	0.000869	0.646795	0.0476502	0.674012	0.0094748
Bard1	12021	0.266902	0.0420706	-0.15407	0.131881	0.320535	0.143371		BC024139	271278	-0.555144	6.68e-05	-0.451904	0.0280406	-0.658385	0.000430218
Barhl2	104382	-0.214617	0.018442	-0.249275	0.074332	-0.179958	0.226424		BC024386	212965	-1.64091	0.000173	-1.476	0.0286708	-1.80583	0.00167765
Barx2	12023	-0.256046	0.00177754	-0.273192	0.027546	-0.238901	0.052625		BC025446	223631	-0.941112	0.00203	-0.659902	0.206893	-1.22232	0.00408352
Basp1	70350	0.586208	0.00034331	0.430386	0.061608	0.74203	0.003248		BC028528	229600	0.547623	0.00287	0.63976	0.0433282	0.455486	0.0583306
Bax	12028	0.308677	0.0095509	0.0510678	0.781445	0.566286	0.004056		BC029722	613262	0.296633	0.0457	0.286225	0.309321	0.307041	0.137017
Baz2b	407823	0.156231	0.0234844	0.164855	0.112393	0.147607	0.190321		BC031181	407819	0.338209	0.0115	0.515777	0.0314435	0.160641	0.375342
Bbox1	170442	-0.423307	0.00725689	-0.14415	0.523619	-0.702464	0.005941		BC037704	100502982	-0.24927	0.0465	-0.301587	0.196929	-0.196953	0.257053
Bbs12	241950	0.199896	0.0095788	0.150859	0.174319	0.248932	0.040098		BC051226	407803	-0.243665	0.019	-0.304687	0.103924	-0.182642	0.195414
Bbs7	71492	0.483418	0.0161224	0.418359	0.155057	0.548476	0.087702		BC052040	399568	0.588511	0.000175	0.820059	0.0018081	0.356962	0.0533956
Bbs9	319845	0.236512	0.0476362	0.237064	0.188874	0.23596	0.243045		BC055324	381306	0.376792	0.0295	0.422868	0.184396	0.330716	0.163238
Bbx	70508	0.258442	0.0136142	0.264757	0.092172	0.252127	0.133563		Bcam	57278	0.569339	0.0296	0.465023	0.349251	0.673655	0.0643987
BC001981	100049162	-0.239962	0.0269694	-0.274874	0.097583	-0.20505	0.254542		Bcar3	29815	-0.292108	0.0189	-0.129293	0.608203	-0.454923	0.0109893
BC003965	214489	-0.23006	0.0227923	-0.324694	0.043195	-0.135426	0.430543		Bcas3os2	78420	-0.413549	0.00502	-0.257447	0.333949	-0.569651	0.00621308
BC005561	100042165	-0.242145	0.0329483	-0.213058	0.206956	-0.271232	0.148559		Bcat2	12036	-0.568898	0.00255	-0.558805	0.0814447	-0.578991	0.0212699
BC005624	227707	-0.169835	0.0200375	-0.0710147	0.508804	-0.268655	0.022428		Bccip	66165	-0.241952	0.0331	-0.326898	0.115403	-0.157006	0.316373
BC006965	217294	-0.211377	0.026698	-0.225436	0.117434	-0.197318	0.209514		Bckdha	12039	-0.355751	0.0197	-0.280582	0.325638	-0.43092	0.0419722
BC016579	212998	0.439955	0.00502321	0.510332	0.034609	0.369578	0.132201		Bckdhb	12040	-0.52617	0.00419	-0.560998	0.0776545	-0.491342	0.0446575
BC022960;LOC101055907	237246;101055907	-0.174634	0.0426608	-0.212907	0.109187	-0.13636	0.355792		Bcl10	12042	0.383641	0.0123	0.39743	0.148378	0.369852	0.0761363
BC024139;Eppk1	271278;223650	-0.31718	0.00099546	-0.342882	0.019077	-0.291477	0.042429		Bcl2	12043	0.93038	0.000453	0.881285	0.0383896	0.979474	0.00473119
BC024978	414069	-0.3087	0.0114847	-0.381493	0.0448	-0.235906	0.230777		Bcl2l1	12048	0.557092	0.0152	0.545428	0.190887	0.568757	0.0706702
BC025446	223631	-0.395247	0.0436007	-0.139375	0.648211	-0.651118	0.043922		Bcl2l2	12050	-0.273808	0.0228	-0.273448	0.216183	-0.274168	0.0969537
BC025933	100038402	-0.189503	0.0381682	-0.218394	0.118095	-0.160611	0.29867		Bcl6b	12029	0.687019	0.00666	0.833421	0.0610762	0.540617	0.10936
BC028528	229600	0.435056	0.00883208	0.62494	0.018589	0.245172	0.365883		Bcl7a	77045	-0.415496	0.00584	-0.46804	0.0753016	-0.362951	0.0714918
BC028777	100036538	-0.228423	0.0143422	-0.279426	0.053297	-0.17742	0.241833		Bcl9l	80288	-0.447619	0.00341	-0.614286	0.0206554	-0.280952	0.157162
BC029722	613262	0.364251	0.0202429	0.310521	0.177009	0.417981	0.099133		Bco2	170752	-1.17818	0.000246	-1.06817	0.0341784	-1.2882	0.00233098
BC030870	407795	-0.331106	0.0031941	-0.410733	0.018745	-0.25148	0.148255		Bcorl1	320376	-0.331293	0.00541	-0.327357	0.116412	-0.335229	0.0367489
BC037034	231807	0.315231	0.00239003	0.180238	0.209176	0.450223	0.005915		Bend7	209645	-0.554397	0.00164	-0.659547	0.0260256	-0.449247	0.0470828
BC043934	270185	-0.253815	0.012582	-0.31925	0.044566	-0.188379	0.253152		Bex1	19716	1.22051	0.0186	1.48111	0.113802	0.959913	0.17273
BC048562	434439	-0.203226	0.0418113	-0.163084	0.273321	-0.243369	0.14403		Bex3	12070	1.17826	0.00235	0.805887	0.228216	1.55062	0.00425724
BC048644	407789	-0.27374	0.00526229	-0.264262	0.07033	-0.283218	0.062306		Bfar	67118	-0.391981	0.00775	-0.325559	0.216877	-0.458403	0.0236991
BC048671	243535	-0.171083	0.0443311	-0.27017	0.05003	-0.0719958	0.64704		Bgn	12111	1.03746	0.000225	0.820445	0.060493	1.25448	0.00104121
BC048679	210321	-0.229081	0.0242707	-0.286687	0.069384	-0.171475	0.311675		Bicc1	83675	2.84206	3.41e-07	2.84468	0.0001474	2.83944	1.6307e-05
BC049688	407834	-0.242768	0.0129532	-0.33685	0.029541	-0.148686	0.355307		Bid	12122	0.532062	0.00472	0.352099	0.29617	0.712025	0.00710247
BC049762	193286	-0.311018	0.00890192	-0.384511	0.037793	-0.237525	0.211199		Bik	12124	0.52289	0.0278	0.322962	0.487604	0.722817	0.0310969
BC051019	57355	-0.243937	0.0012977	-0.191525	0.078196	-0.296349	0.010592		Bin1	30948	0.846117	0.00442	1.08645	0.0361157	0.605783	0.120759
BC067074	408066	0.251774	0.039066	0.282715	0.128153	0.220834	0.283715		Birc2	11797	0.365611	0.015	0.308002	0.263763	0.42322	0.0414286
Bcam	57278	0.455018	0.0017781	0.417112	0.052062	0.492923	0.025458		Birc5	11799	1.04958	0.000338	1.33994	0.0054057	0.759215	0.033681
Bcan	12032	-0.2906	0.0267869	-0.356053	0.079261	-0.225147	0.304393		Blmh	104184	-0.350525	0.00695	-0.284438	0.22068	-0.416612	0.0199796
Bcap29	12033	0.336108	0.0107744	0.338969	0.085887	0.333246	0.111544		Blnk	17060	1.16466	0.00107	0.940251	0.109853	1.38906	0.00417563
Bcar3	29815	-0.333853	0.00736008	-0.252764	0.157434	-0.414942	0.033148		Bloc1s1	14533	0.301114	0.026	0.392452	0.110676	0.209775	0.257599
Bcat2	12036	-0.289972	0.0108153	-0.443453	0.01574	-0.13649	0.475462		Bloc1s3	232946	0.158559	0.14	-0.0266796	0.923141	0.343797	0.0285072
Bckdha	12039	-0.398315	0.00605308	-0.225991	0.267909	-0.570639	0.012657		Bloc1s6	18457	0.307151	0.0453	0.331199	0.250747	0.283104	0.182797
Bcl10	12042	0.233642	0.041452	0.205167	0.231128	0.262117	0.17096		Blvrb	233016	0.774705	0.00179	0.556318	0.186492	0.993093	0.00397568
Bcl2	12043	0.728528	0.00014719	0.58437	0.029686	0.872686	0.002545		Bmp1	12153	-0.421655	0.0431	-0.270125	0.516676	-0.573185	0.0510802
Bcl2a1c	12046	0.844997	0.0006208	0.978769	0.009831	0.711225	0.050693		Bmp10	12154	-1.25375	4.57e-06	-1.05083	0.0041676	-1.45667	4.2479e-05
Bcl2l12	75736	-0.160938	0.0411038	-0.184585	0.125324	-0.137291	0.30465		Bmp2	12156	-1.11999	0.00111	-1.38708	0.015588	-0.852902	0.0501305
Bcl2l13	94044	-0.300331	0.00244497	-0.264113	0.068468	-0.336549	0.026035		Bmp2k	140780	0.536505	0.000509	0.55937	0.0246677	0.51364	0.0095053
Bcl3	12051	0.495474	0.00178151	0.529369	0.027435	0.461578	0.053173		Bmp4	12159	0.788178	0.033	1.07913	0.1099	0.497223	0.330392
Bcl7b	12054	0.142377	0.0147805	0.122474	0.151304	0.16228	0.080743		Bmp5	12160	-0.622792	0.012	-0.736834	0.0942841	-0.50875	0.127464
Bco2	170752	-0.482494	0.0336693	0.0872008	0.813146	-1.05219	0.00622		Bmp6	12161	1.39637	0.000413	1.72471	0.0077805	1.06803	0.0286801
Bdh1	71911	-0.246895	0.0112879	-0.168367	0.228119	-0.325422	0.034393		Bmp7	12162	-0.356053	0.00383	-0.230712	0.291992	-0.481394	0.00546465
Bdh2	69772	-0.637626	0.00309746	-0.709878	0.030935	-0.565374	0.086908		Bmyc	107771	0.987126	0.0245	1.00069	0.215711	0.973565	0.107002
Bean1	65115	-0.231853	0.0411038	-0.265326	0.126069	-0.198381	0.303241		Bnc1	12173	-0.292207	0.0541	-0.0437792	0.908241	-0.540634	0.0147612
Begain	380785	-0.262704	0.00602333	-0.280812	0.052966	-0.244596	0.102626		Bnip3	12176	-0.782972	0.000136	-0.919667	0.0048067	-0.646277	0.0097183
Bend3	331623	-0.166331	0.0655448	-0.315116	0.035923	-0.017546	0.930999		Boc	117606	0.210441	0.137	0.0160236	0.965259	0.404859	0.047431
Bend4	666938	-0.224816	0.00602333	-0.303246	0.019129	-0.146386	0.261798		Bok	51800	0.527642	0.00043	0.423414	0.0753016	0.631871	0.00184028
Bend7	209645	-0.260415	0.02528	-0.438517	0.021253	-0.0823123	0.701594		Bola2	66162	0.413623	0.00305	0.370221	0.123381	0.457025	0.0155642
Best2	212989	-0.192815	0.034065	-0.251178	0.077442	-0.134451	0.387215		Borcs5	67774	-0.273048	0.0141	-0.339905	0.087052	-0.206191	0.169442
Bex1	19716	0.412135	0.00794002	0.566234	0.021258	0.258035	0.302794		Borcs8;Gm45929	72368;105980076	0.523993	0.000617	0.697073	0.0064445	0.350913	0.0634961
Bex3	12070	0.633897	0.00082728	0.738866	0.011233	0.528927	0.060283		Bphl	68021	-0.593531	0.00548	-0.358352	0.357639	-0.82871	0.00616755
Bfar	67118	-0.426379	0.00040459	-0.252554	0.122197	-0.600204	0.001767		Bpifa2	19194	-0.368845	0.0364	-0.228553	0.514541	-0.509136	0.0403687
Bglap3	12095	-0.183316	0.146404	-0.420096	0.047844	0.0534642	0.839702		Bpifc	270757	-0.251917	0.0203	-0.0701463	0.769172	-0.433687	0.00635626
Bgn	12111	0.793049	0.0002245	0.871799	0.006733	0.7143	0.021028		Brap	72399	-0.479879	0.00346	-0.474518	0.0925076	-0.485239	0.0272609
Bhlha9	320522	-0.191983	0.0246531	-0.183369	0.147953	-0.200597	0.151155		Brca2	12190	0.384772	0.0226	0.586204	0.0558431	0.18334	0.433793
Bicc1	83675	2.16888	1.482e-05	2.27898	0.00147	2.05879	0.002372		Brd3	67382	-0.361817	0.00108	-0.390673	0.0334844	-0.332961	0.0199796
Bicc1	83675	1.89322	5.294e-05	2.21618	0.00172	1.57026	0.013549		Bre	107976	0.426465	0.000623	0.434225	0.0323603	0.418704	0.0095053
Bid	12122	0.113646	0.289388	-0.225123	0.180924	0.452414	0.015356		Bricd5	319259	-0.166906	0.127	0.0474865	0.859328	-0.381298	0.0182171
Bin2	668218	0.506645	0.0119746	0.570787	0.06401	0.442504	0.171137		Brinp1	56710	-0.327102	0.00439	-0.274925	0.171584	-0.37928	0.0158362
Birc2	11797	0.376656	0.00452072	0.501206	0.016412	0.252106	0.227673		Brinp3	215378	0.854225	0.0303	0.764363	0.302314	0.944087	0.0836641
Birc3	11796	0.528979	9.075e-05	0.533365	0.006238	0.524593	0.00638		Brip1os	74038	0.161144	0.193	0.46704	0.0473064	-0.144751	0.418405
Birc7	329581	-0.217463	0.0253794	-0.224704	0.123949	-0.210222	0.187618		Brms1	107392	0.349896	0.0143	0.279118	0.288746	0.420674	0.0335927
Blnk	17060	1.34235	0.00015099	1.31507	0.010772	1.36963	0.007665		Brox	71678	0.29437	0.00454	0.310954	0.0834825	0.277786	0.044706
Bloc1s3	232946	0.234582	0.00651204	0.264948	0.045193	0.204215	0.132748		Brpf3	268936	-0.441837	0.0159	-0.603419	0.0669133	-0.280255	0.259139
Bloc1s4	117197	-0.194911	0.0260513	-0.171703	0.184171	-0.218119	0.12786		Bsg	12215	0.358125	0.0037	0.424202	0.0477904	0.292048	0.0725454
Bmp1	12153	-0.292686	0.00581977	-0.211909	0.161335	-0.373464	0.02405		Bsnd	140475	-0.242231	0.0407	-0.401932	0.0643556	-0.0825311	0.634575
Bmp10	12154	-0.708995	0.0002388	-0.811337	0.005401	-0.606652	0.028762		Btbd10	68815	0.388919	0.0236	0.342599	0.284176	0.435239	0.0675191
Bmp2	12156	-0.278043	0.0311201	-0.292006	0.132547	-0.264079	0.216643		Btbd8	100503185	0.670421	0.0203	0.36226	0.524584	0.978581	0.0172376
Bmp4	12159	0.188986	0.0498251	0.0270869	0.866985	0.350885	0.02842		Btc	12223	1.28891	0.00159	1.04837	0.126622	1.52945	0.00580996
Bmp5	12160	0.0798577	0.397928	0.320989	0.042977	-0.161273	0.331823		Btg2	12227	1.14365	0.00193	1.44887	0.0208129	0.838434	0.0767846
Bmp8a	12163	-0.225216	0.0417321	-0.28363	0.098428	-0.166802	0.380278		Btnl9	237754	0.406757	0.0361	0.611506	0.0843728	0.202008	0.459312
Bmpr1b	12167	-0.207329	0.0421497	-0.263969	0.096197	-0.150689	0.392457		Bub1	12235	0.951104	0.000849	1.20703	0.0111572	0.695177	0.0516722
Bmyc	107771	0.756984	7.372e-05	0.817296	0.003472	0.696673	0.008746		Bub1b	12236	0.493027	0.00635	0.539726	0.0873449	0.446327	0.0654515
Bnc2	242509	-0.236278	0.00665416	-0.268516	0.044702	-0.204041	0.136886		Bub3	12237	0.415389	0.00106	0.456727	0.0299907	0.374051	0.022179
Bnip3	12176	-0.639881	0.00317195	-0.568533	0.07375	-0.711229	0.032188		Bud13	215051	-0.257956	0.0478	-0.529583	0.028227	0.013672	0.95022
Boc	117606	0.3617	0.00838258	0.28124	0.154234	0.44216	0.03948		Bzw1	66882	0.204595	0.0434	0.18205	0.348223	0.227139	0.107991
Bok	51800	0.461841	0.00321209	0.331515	0.134275	0.592167	0.014824		Bzw2	66912	0.633416	0.00619	0.779962	0.0554385	0.486871	0.113284
Bola3	78653	-0.142296	0.157124	0.0678001	0.680087	-0.352392	0.040844		C030016D13Rik	107372	-0.571535	0.00264	-0.711696	0.0290623	-0.431375	0.0807327
Borcs5	67774	-0.241159	0.00233143	-0.235854	0.045984	-0.246464	0.040098		C030023E24Rik	320247	-0.257737	0.062	-0.0249374	0.944323	-0.490538	0.0152878
Bphl	68021	-0.354415	0.018527	-0.0469657	0.845972	-0.661865	0.007718		C130080G10Rik	100303644	0.635037	0.0169	0.690634	0.151497	0.579441	0.110719
Bpifb3	378700	-0.164297	0.0349501	-0.266347	0.035775	-0.0622463	0.663541		C1qa	12259	1.01717	0.0172	1.05166	0.175356	0.982691	0.0920139
Bpifb4	381399	-0.192189	0.0329503	-0.186428	0.166432	-0.197949	0.184912		C1qb	12260	1.31478	0.0124	1.18979	0.212249	1.43977	0.0457227
Bpifb6	228796	-0.201619	0.0175476	-0.236699	0.069827	-0.166539	0.228973		C1qc	12262	0.932843	0.0321	0.857051	0.29388	1.00863	0.0938428
Bpifc	270757	-0.278824	0.0378429	-0.342759	0.098595	-0.21489	0.346879		C1qtnf4	67445	-0.255445	0.0367	-0.181555	0.447065	-0.329334	0.0547045
Brap	72399	-0.342259	0.024356	-0.419214	0.074479	-0.265304	0.293057		C1ra	50909	-0.403322	0.0448	-0.241795	0.554162	-0.564849	0.0465869
Brd3	67382	-0.194768	0.00931558	-0.115163	0.279429	-0.274373	0.020612		C1rl	232371	-0.821466	0.00146	-0.779197	0.0700795	-0.863735	0.0116576
Brd4	57261	0.0437657	0.395571	-0.104199	0.192558	0.19173	0.02916		C230014O12Rik	329387	-0.344451	0.0386	-0.43125	0.160627	-0.257653	0.263253
Bre	107976	0.215591	0.00618226	0.146064	0.191192	0.285117	0.020638		C230024C17Rik	329271	-0.282017	0.0224	-0.249505	0.275952	-0.314529	0.0657765
Bri3	55950	-0.184788	0.0252706	-0.246905	0.056999	-0.12267	0.37755		C230037L18Rik	100532730	1.02213	0.000282	0.633272	0.153514	1.41098	0.000457155
Brk1	101314	0.097269	0.0906608	0.18773	0.049009	0.00680803	0.95833		C230072F16Rik	320784	-0.26498	0.0702	-0.0974392	0.769094	-0.432521	0.0392461
Brms1l	52592	0.424832	0.00100274	0.347981	0.062135	0.501684	0.010626		C330002G04Rik	77610	-0.324478	0.0355	-0.403427	0.154335	-0.245529	0.247671
Brpf3	268936	-0.198251	0.0338595	-0.351728	0.022601	-0.0447742	0.80475		C330006A16Rik	109299	-0.268645	0.0252	-0.436645	0.0465994	-0.100645	0.555657
Brsk2	75770	-0.181338	0.0483322	-0.26801	0.067564	-0.0946656	0.568905		C330024D21Rik	320479	-0.315871	0.039	-0.384354	0.174721	-0.247387	0.241495
Bsnd	140475	-0.328459	0.00944379	-0.312004	0.09643	-0.344914	0.083462		C330027C09Rik	224171	1.15127	0.000146	1.48524	0.0026081	0.817298	0.0236172
Bspry	192120	0.237325	0.0200927	0.12017	0.418325	0.35448	0.030724		C3ar1	12267	1.98993	0.00111	1.99634	0.0491208	1.98353	0.0131326
Bst1	12182	0.288541	0.00209829	0.626335	0.000357	-0.0492535	0.765151		C530008M17Rik	320827	-0.304816	0.0322	-0.248046	0.360115	-0.361585	0.0681949
Btbd10	68815	0.342863	0.0205715	0.422426	0.065805	0.263299	0.281033		C5ar1	12273	0.801273	0.0217	0.761088	0.23619	0.841457	0.0797237
Btbd6	399566	-0.0753879	0.264803	-0.266128	0.023104	0.115352	0.337699		C6	12274	0.649064	0.0415	-0.437382	0.487236	1.73551	0.000803021
Btbd8	100503185	1.13045	0.00017694	0.860285	0.041055	1.40061	0.002336		C630031E19Rik	328075	-0.296396	0.0301	-0.388548	0.119842	-0.204245	0.277632
Btc	12223	1.05107	5.345e-05	0.887318	0.013333	1.21482	0.001589		C630043F03Rik	68285	-0.706448	1.16e-05	-0.734724	0.0018883	-0.678172	0.000572222
Btg1	12226	0.302869	0.00543841	0.355951	0.034239	0.249787	0.143935		C730002L08Rik	320155	-0.507509	0.0157	-0.63068	0.093839	-0.384338	0.176205
Btg2	12227	0.555674	0.0162614	0.719704	0.047012	0.391644	0.303108		C730027H18Rik	319572	0.743375	0.00465	0.540284	0.245537	0.946467	0.00956171
Btk	12229	0.40099	0.00261256	0.437329	0.030737	0.364651	0.071822		C8b	110382	-1.13737	0.00532	-1.49928	0.0361157	-0.775456	0.149248
Btla	208154	0.157157	0.132479	0.346239	0.048148	-0.0319248	0.888062		C8g	69379	-0.883636	0.0165	-0.41135	0.576736	-1.35592	0.0104288
Btn1a1	12231	-0.273101	0.00182463	-0.296299	0.025882	-0.249904	0.058611		Cab39	12283	0.357655	0.0225	0.211226	0.489	0.504084	0.0228224
Btnl10	192194	-0.220461	0.0100247	-0.234882	0.069978	-0.20604	0.130798		Cables2	252966	-0.54431	0.000489	-0.497936	0.047739	-0.590683	0.00418814
Btnl4;Btnl6;LOC100045026	632126;624681;100045026	-0.231963	0.00725689	-0.218226	0.087968	-0.245699	0.068447		Cabp1	29867	-0.483156	0.0146	-0.484163	0.176463	-0.482149	0.0748531
Bub1	12235	0.533148	0.0427296	0.65318	0.107882	0.413117	0.359666		Cachd1	320508	1.86313	0.00025	1.94302	0.0154169	1.78324	0.0057457
Bub3	12237	0.21469	0.0456967	0.313718	0.067172	0.115662	0.550838		Cacna2d1	12293	0.665271	0.0039	0.418947	0.307466	0.911595	0.00508257
Bzw1	66882	0.231583	0.00817565	0.052066	0.691031	0.4111	0.004286		Cacnb3	12297	0.438406	0.0218	0.295878	0.420087	0.580933	0.0303636
Bzw2	66912	0.272735	0.00087736	0.316969	0.011835	0.228501	0.060731		Cacng4	54377	-0.301131	0.0384	-0.308848	0.256691	-0.293413	0.145234
C030006K11Rik;Lrrc24	223665;378937	-0.283754	0.00535906	-0.34561	0.028776	-0.29439	0.062254		Cacng5	140723	-0.221024	0.0838	-0.0615533	0.83961	-0.380494	0.0387862
C030006K11Rik;Lrrc24	223665;378937	-0.274128	0.00683478	-0.273117	0.071486	-0.202646	0.207258		Cacul1	78832	0.499293	0.00162	0.347441	0.195911	0.651146	0.00320514
C030016D13Rik	107372	-0.307511	0.0345218	-0.312734	0.152578	-0.302289	0.211956		Cacul1	78832	0.558021	0.00141	0.391996	0.18247	0.724047	0.00292877
C130021I20Rik	100504399	-0.261045	0.00810782	-0.254174	0.083383	-0.267917	0.082715		Cadm2	239857	-0.284784	0.0366	-0.303596	0.231593	-0.265972	0.157547
C130026L21Rik	330164	-0.233025	0.0304648	-0.278579	0.092485	-0.187471	0.298827		Cadps2	320405	-0.413196	0.0167	-0.627375	0.0453103	-0.199018	0.401967
C130036L24Rik	319336	-0.189702	0.0404104	-0.262288	0.072893	-0.117117	0.47013		Cage1	71213	0.364386	0.0318	0.265917	0.417779	0.462856	0.0511876
C130073F10Rik	242574	-0.232616	0.0256481	-0.246531	0.11683	-0.218701	0.2017		Calb1	12307	-0.29243	0.00818	-0.223906	0.262203	-0.360954	0.0185824
C1qa	12259	0.374113	0.0134798	0.674557	0.007186	0.0736697	0.794574		Cald1	109624	0.401441	0.00229	0.397613	0.0748501	0.405269	0.0205483
C1qb	12260	0.59811	0.00048988	0.744082	0.005176	0.452137	0.072015		Calm2	12314	0.392006	0.0114	0.344238	0.219026	0.439775	0.038608
C1qc	12262	0.429845	0.0131752	0.696771	0.01361	0.162919	0.589631		Calm3	12315	0.336489	0.0109	0.297851	0.212249	0.375127	0.0384593
C1ql3	227580	0.552574	0.0024541	0.47499	0.073804	0.630157	0.023568		Calml4	75600	0.804997	0.0693	0.324017	0.74385	1.28598	0.0425969
C1qtnf1	56745	0.2346	0.0242707	0.349341	0.036195	0.119858	0.507148		Caln1	140904	-0.729983	0.00106	-0.646964	0.0781008	-0.813003	0.00637009
C1qtnf7	109323	0.322444	0.0208034	0.598595	0.010084	0.0462934	0.868946		Camk1	52163	0.445134	0.00381	0.453563	0.0869783	0.436704	0.0336888
C1qtnf9	239126	-0.220218	0.0728146	-0.408059	0.044633	-0.0323758	0.903424		Camk1d	227541	-0.754482	0.00787	-0.437336	0.409501	-1.07163	0.00787501
C1rl	232371	-0.454652	0.00084501	-0.446608	0.027869	-0.462696	0.022956		Camk2d	108058	0.600235	0.00196	0.614738	0.0603467	0.585732	0.0219555
C230012O17Rik	319564	-0.199808	0.0391634	-0.281721	0.066703	-0.117895	0.489007		Camk2n1	66259	-0.540546	0.00051	-0.557694	0.0260506	-0.523398	0.00886121
C2cd2l	71764	-0.301692	0.00055579	-0.245962	0.050821	-0.357421	0.007088		Caml	12328	0.249237	0.0365	0.0786767	0.767254	0.419796	0.0149134
C2cd4a	244911	-0.310276	0.0067819	-0.296408	0.081407	-0.324144	0.069284		Camsap1	227634	0.304978	0.0252	0.214743	0.411835	0.395213	0.0382048
C2cd5	74741	0.312974	0.0123479	0.353296	0.064821	0.272652	0.174495		Cap1	12331	0.692966	3.81e-05	0.712764	0.004627	0.673168	0.00125759
C330027C09Rik	224171	0.50774	0.0287442	0.716518	0.051778	0.298962	0.454879		Cap2	67252	0.961414	0.00753	1.03276	0.103403	0.890068	0.0663157
C3ar1	12267	1.53937	5.779e-05	1.75199	0.002251	1.32675	0.01165		Capg	12332	0.344435	0.0356	0.25153	0.429282	0.437341	0.0564267
C530008M17Rik	320827	-0.251752	0.0129857	-0.255916	0.092116	-0.294272	0.104655		Capn2	12334	1.09701	8.7e-06	1.14164	0.0015651	1.05238	0.00044252
C530008M17Rik	320827	-0.248833	0.0254041	-0.203394	0.213967	-0.247588	0.127577		Capn5	12337	0.293745	0.0124	0.307861	0.144143	0.279629	0.0795631
C5ar1	12273	0.909874	0.00289977	1.00886	0.030341	0.810882	0.082092		Capns1	12336	0.879819	6.8e-06	0.868187	0.0018258	0.89145	0.00023289
C5ar2	319430	0.161	0.0427842	0.266117	0.040213	0.0558835	0.709064		Caprin2	232560	0.406827	0.0357	0.663401	0.0610598	0.150253	0.59252
C7	109828	0.889734	0.0014093	0.87915	0.034906	0.900319	0.031896		Capsl	75568	0.970017	0.0066	0.553825	0.403699	1.38621	0.00637487
C87499	381590	-0.22854	0.0216855	-0.253529	0.093512	-0.203551	0.211289		Capza1	12340	0.283343	0.0472	0.318102	0.234847	0.248585	0.20917
C8a	230558	0.3777	0.15652	-0.158943	0.717827	0.914343	0.045222		Capzb	12345	0.387142	0.00141	0.292229	0.149977	0.482054	0.00391885
C8g	69379	-0.312201	0.00496239	-0.217376	0.167562	-0.407026	0.01887		Car11	12348	-0.2949	0.0167	-0.239818	0.29318	-0.349982	0.0403335
Cables1	63955	-0.340974	0.0263111	-0.245533	0.274495	-0.436416	0.078893		Car13	71934	1.59442	8.48e-05	1.36061	0.0251387	1.82824	0.000692788
Cables2	252966	-0.354135	0.011702	-0.385878	0.070419	-0.322393	0.151986		Car14	23831	-1.08522	0.000886	-0.83076	0.121129	-1.33967	0.00279882
Cabp2	29866	-0.179452	0.0372971	-0.144919	0.257213	-0.213986	0.134391		Car2	12349	1.27376	0.000437	1.88975	0.0022546	0.657774	0.13192
Cabp5	29865	-0.194776	0.0229364	-0.167176	0.184171	-0.222375	0.109566		Car3	12350	-0.802267	0.0284	-0.593611	0.398863	-1.01092	0.0478434
Cabp7	192650	-0.204357	0.0424354	-0.268111	0.088554	-0.140604	0.421825		Car5a	12352	-1.45202	0.00171	-1.11389	0.153486	-1.79015	0.00485911
Cacfd1	381356	-0.227479	0.0410139	-0.35627	0.047604	-0.179146	0.13599		Car8	12319	-0.788455	0.00401	-0.981559	0.0395025	-0.595352	0.0978356
Cacna1d	12289	-0.306463	0.011541	-0.366048	0.051135	-0.246878	0.205288		Card19	68480	0.676794	0.000383	0.675133	0.0262636	0.678455	0.00575758
Cacna1e	12290	-0.150607	0.0442832	-0.147533	0.191282	-0.15368	0.223419		Card6	239319	-0.51295	0.00226	-0.465026	0.102734	-0.560874	0.0131326
Cacna1i	239556	-0.205713	0.0248354	-0.317659	0.031472	-0.0937664	0.5618		Carhsp1	52502	0.479554	0.0437	0.620103	0.158362	0.339005	0.305225
Cacna2d1	12293	1.33528	9.316e-05	1.50556	0.003069	1.165	0.01455		Carmil1	68732	0.625833	0.102	-0.406635	0.616542	1.6583	0.0048709
Cacna2d1	12293	1.17375	0.00017	1.33185	0.004513	1.01564	0.021776		Carns1	107239	-0.309012	0.0109	-0.316588	0.144787	-0.301436	0.0676429
Cacna2d4	319734	-0.233736	0.0123458	-0.306492	0.036753	-0.160981	0.289852		Casc4	319996	1.55872	0.0186	1.28084	0.297727	1.8366	0.045299
Cacnb3	12297	0.417778	0.00636099	0.39538	0.081407	0.440176	0.064893		Casd1	213819	-0.462968	0.0176	-0.291873	0.434563	-0.634063	0.0211156
Cacng2	12300	-0.207359	0.0290347	-0.243531	0.081782	-0.24742	0.111539		Cask	12361	0.315782	0.00607	0.426584	0.0353463	0.204981	0.176716
Cacng2	12300	-0.181796	0.0415564	-0.167298	0.232247	-0.120062	0.440358		Caskin1	268932	-0.255205	0.0362	-0.202169	0.389671	-0.30824	0.0703309
Cacng4	54377	-0.176609	0.0360007	-0.22302	0.088225	-0.130199	0.364135		Caskin2	140721	0.337942	0.011	0.432538	0.0672258	0.243347	0.171265
Cacng5	140723	-0.17346	0.0388023	-0.205606	0.110548	-0.141313	0.321082		Casp1	12362	2.45662	1.09e-05	2.6205	0.0015882	2.29275	0.000677386
Cacng8	81905	-0.296883	0.0129525	-0.309092	0.085604	-0.284673	0.136903		Casp12	12364	2.6013	6.81e-07	2.59563	0.0002815	2.60697	2.6897e-05
Cacul1	78832	0.411144	0.00783168	0.322901	0.146247	0.499388	0.038735		Casp2	12366	0.495806	0.00436	0.61613	0.042492	0.375483	0.10058
Cadm2	239857	-0.279697	0.0109436	-0.260689	0.108224	-0.298704	0.085522		Casp3	12367	0.650627	0.00169	0.884641	0.0123542	0.416613	0.113701
Cadm3	94332	-0.436067	0.00225611	-0.310552	0.122669	-0.561582	0.010838		Casp4	12363	2.19172	6.33e-06	2.1513	0.0017949	2.23213	0.00020223
Cadps	27062	-0.259216	0.00812872	-0.307041	0.042565	-0.211392	0.17378		Cast	12380	0.544283	0.0007	0.399629	0.126909	0.688937	0.00187559
Calca	12310	-0.184776	0.0261515	-0.173408	0.160089	-0.196143	0.149778		Cav1	12389	1.46821	0.000105	2.22957	0.0006706	0.706848	0.101779
Calcrl	54598	-0.208564	0.0336822	-0.118404	0.415476	-0.298724	0.062577		Cav2	12390	1.38439	4.19e-05	1.64145	0.0018142	1.12732	0.00463586
Cald1	109624	0.231926	0.0441755	0.106568	0.543183	0.357283	0.06031		Cbfb	12400	0.555906	0.00146	0.379015	0.199238	0.732797	0.00271744
Calhm1	546729	-0.258844	0.0101828	-0.223131	0.128902	-0.294557	0.0632		Cbl	12402	0.562043	0.00776	0.451277	0.234035	0.672808	0.0210013
Calm1	12313	0.220616	0.02528	0.220768	0.133658	0.220463	0.172261		Cblc	80794	0.442428	0.00368	0.192399	0.498057	0.692458	0.00193929
Calm2	12314	0.295414	0.00479042	0.308993	0.05107	0.281835	0.081705		Cbr1	12408	1.16399	0.000103	1.35556	0.0041676	0.972425	0.00749531
Calm3	12315	0.415504	0.0047508	0.492995	0.030085	0.338012	0.141814		Cbr1	12408	1.28334	5.76e-05	1.49164	0.0026628	1.07504	0.00482297
Calm4	80796	-0.22458	0.0371434	-0.233226	0.150904	-0.215934	0.230918		Cbr3	109857	3.88447	4.72e-05	3.21152	0.0210005	4.55742	0.000350216
Caln1	140904	-0.582602	0.0323007	-0.487536	0.226652	-0.677668	0.131358		Cbs	12411	-1.30666	0.000622	-1.05332	0.087052	-1.56	0.00265779
Calr3	73316	-0.174449	0.0138954	-0.28246	0.014482	-0.0664383	0.591489		Cbwd1	226043	0.223464	0.0393	0.374831	0.0600309	0.0720962	0.651718
Calr4	108802	0.54513	0.00157245	0.785019	0.004528	0.305241	0.25042		Cbx8	30951	-0.250395	0.0356	-0.122503	0.617966	-0.378288	0.0257052
Calu	12321	0.371321	0.0145025	0.357367	0.113127	0.385275	0.113433		Cby1	73739	0.22414	0.0388	0.313391	0.116412	0.134888	0.372755
Caly	68566	-0.239603	0.003021	-0.299639	0.017308	-0.179568	0.151089		Cc2d1b	319965	0.436586	0.0165	0.193338	0.598244	0.679834	0.0095391
Camk1	52163	0.344112	0.00641102	0.325223	0.082304	0.363002	0.064907		Ccbe1	320924	-0.690461	0.000273	-0.687505	0.021632	-0.693416	0.00452423
Camk2d	108058	0.748584	0.00031433	0.739323	0.016114	0.757845	0.01297		Ccdc112	240261	0.452804	0.00636	0.346177	0.243194	0.55943	0.0149971
Camk2n1	66259	-0.209742	0.0164438	-0.31163	0.026228	-0.107853	0.466946		Ccdc113	244608	-0.221246	0.0344	-0.390169	0.0423693	-0.0523238	0.740145
Camkmt	73582	0.40735	0.0213908	0.692389	0.017033	0.122312	0.706797		Ccdc117	104479	-0.393266	0.00182	-0.385717	0.0687602	-0.400815	0.0164162
Camkv	235604	-0.189513	0.0326674	-0.298944	0.037365	-0.080081	0.618822		Ccdc120	54648	1.26077	6.03e-06	1.27187	0.001459	1.24967	0.000240565
Cant1	76025	-0.11534	0.0373175	-0.121633	0.145536	-0.109047	0.240532		Ccdc122	108811	0.613917	0.00312	0.431778	0.234035	0.796056	0.00593042
Cap1	12331	0.407758	0.00061915	0.388001	0.027867	0.427514	0.016385		Ccdc130	67736	0.342472	0.0143	0.382977	0.128251	0.301968	0.112099
Capg	12332	1.2796	9.525e-05	1.31852	0.005508	1.24068	0.007718		Ccdc14	239839	0.281094	0.0236	0.349498	0.121362	0.21269	0.209068
Capn1	12333	0.34789	0.0110825	0.214125	0.273576	0.481655	0.026531		Ccdc149	100503884	0.343935	0.038	0.225961	0.489375	0.461909	0.0475804
Capn15	50817	-0.167604	0.0277523	-0.166391	0.143459	-0.168816	0.177366		Ccdc155	384619	-0.306195	0.0182	-0.318982	0.176759	-0.293408	0.0980916
Capn2	12334	0.547004	0.00092831	0.398357	0.08784	0.695651	0.006315		Ccdc157	216516	-0.324488	0.0314	-0.360953	0.195022	-0.288023	0.164088
Capn5	12337	0.403418	0.00271878	0.363931	0.065972	0.442904	0.030935		Ccdc162	75973	0.628339	0.00403	0.440364	0.254264	0.816314	0.00746352
Capn6	12338	0.903734	0.00457824	1.10294	0.025774	0.704529	0.157521		Ccdc166	223648	-0.399354	0.00541	-0.444264	0.0755836	-0.354444	0.0642698
Capn9	73647	-0.231286	0.0473217	-0.211689	0.227232	-0.250884	0.200865		Ccdc167	68597	-0.301439	0.0268	-0.24746	0.335586	-0.355417	0.0603601
Capns1	12336	0.350583	0.00081358	0.30187	0.048074	0.399297	0.011652		Ccdc169	320604	-0.280318	0.00567	-0.322667	0.0686075	-0.237969	0.0777634
Capsl	75568	1.26303	8.287e-05	1.60385	0.001437	0.922208	0.035401		Ccdc18	73254	0.616306	0.000686	0.747355	0.0125401	0.485256	0.0331137
Capza2	12343	0.142742	0.0299602	0.120184	0.216188	0.1653	0.126513		Ccdc182	74297	-0.329664	0.0337	-0.232403	0.441607	-0.426925	0.0496151
Capzb	12345	0.231158	0.00188613	0.264734	0.02016	0.197581	0.078812		Ccdc187	329366	-0.296185	0.0236	-0.264302	0.27667	-0.328067	0.0701907
Car1	12346	-0.981377	0.0297855	-0.56597	0.394254	-1.39678	0.056743		Ccdc25	67179	-0.378542	0.0116	-0.309102	0.257155	-0.447982	0.0305938
Car10	72605	-0.254244	0.00897323	-0.272278	0.065137	-0.236209	0.126467		Ccdc34	68201	0.923264	0.000105	0.876365	0.0154875	0.970164	0.00161941
Car11	12348	-0.292825	0.0151919	-0.258936	0.142917	-0.326714	0.089987		Ccdc40	207607	-0.348058	0.0368	-0.295719	0.353757	-0.400397	0.0842497
Car12	76459	-0.142283	0.034196	-0.136583	0.17421	-0.147984	0.184503		Ccdc50	67501	0.219256	0.0403	0.26284	0.184908	0.175671	0.23359
Car13	71934	1.29776	5.346e-05	1.22455	0.006582	1.37097	0.002896		Ccdc58	381045	-0.313592	0.0128	-0.323129	0.153121	-0.304054	0.0763418
Car14	23831	-0.838695	0.00044488	-0.580173	0.08092	-1.09722	0.003119		Ccdc62	208908	-0.323655	0.0244	-0.337896	0.201521	-0.309414	0.11749
Car15	80733	-0.292359	0.00188818	-0.455557	0.003064	-0.129161	0.38449		Ccdc80	67896	0.958721	0.00236	0.802379	0.136111	1.11506	0.00939249
Car2	12349	1.04052	0.00015232	1.7583	0.000357	0.322742	0.428543		Ccdc88a	108686	1.34987	4.66e-06	1.48533	0.0006414	1.21441	0.000430218
Car4	12351	-0.251408	0.0467931	-0.209827	0.267548	-0.29299	0.167122		Ccdc88c	68339	0.648682	0.0139	0.837672	0.0753821	0.459691	0.195868
Car5a	12352	-0.823134	0.0132109	-0.222557	0.655483	-1.42371	0.008365		Ccdc94	72886	-0.311838	0.0198	-0.4094	0.0894967	-0.214277	0.238681
Car8	12319	-0.379028	0.0253783	-0.367941	0.144388	-0.390115	0.159841		Ccer1	66716	-0.243005	0.0336	-0.324732	0.120752	-0.161278	0.306642
Card19	68480	0.172524	0.0414342	0.0093978	0.948733	0.33565	0.017161		Ccl17	20295	0.48658	0.00299	0.62979	0.0257101	0.34337	0.106985
Card6	239319	-0.413417	0.00215701	-0.335668	0.083931	-0.491166	0.017316		Ccl2	20296	2.17528	0.000208	2.37992	0.0104177	1.97064	0.00724911
Carm1	59035	0.0359525	0.570782	-0.138899	0.151988	0.210804	0.045536		Ccl22	20299	0.587957	0.0172	0.75901	0.0867215	0.416904	0.212393
Carmil1	68732	0.684453	0.0006417	0.415995	0.130005	0.95291	0.002681		Ccl27a	20301	-0.440508	0.00972	-0.275294	0.387362	-0.605723	0.0117525
Carmil3	268747	-0.188395	0.0219363	-0.197296	0.110281	-0.179493	0.180422		Ccm2	216527	0.331581	0.0467	0.34658	0.270259	0.316583	0.170702
Cartpt	27220	-0.302593	0.00729267	-0.304767	0.071453	-0.30042	0.089107		Ccna1	12427	-0.592892	0.000836	-0.681129	0.0196666	-0.504655	0.0253968
Casc4	319996	0.370015	0.0622579	0.751597	0.024366	-0.0115661	0.979659		Ccna2	12428	1.55707	8.91e-05	2.04624	0.0016554	1.0679	0.02125
Casd1	213819	-0.226618	0.0108582	-0.0923677	0.470754	-0.360869	0.011494		Ccnb1	268697	0.978687	0.00106	1.23209	0.0135881	0.725285	0.0546185
Casp12	12364	2.55488	6.34e-06	3.15757	0.000264	1.9522	0.004739		Ccnb2	12442	1.57181	9.61e-06	1.86879	0.0006576	1.27484	0.00173272
Casp2	12366	0.370715	0.00185266	0.34983	0.047531	0.391599	0.029968		Ccnd2	12444	0.652293	0.0233	0.805766	0.123228	0.49882	0.202978
Casp4	12363	1.33979	1.422e-05	1.69943	0.000357	0.980164	0.012208		Ccnd3	12445	0.298353	0.0453	0.57719	0.0361157	0.019515	0.938123
Casr	12374	-0.294753	0.0385965	-0.3586	0.102571	-0.230905	0.340704		Ccndbp1	17151	0.2047	0.0341	0.215231	0.230185	0.194168	0.145043
Cast	12380	0.557573	6.243e-05	0.445457	0.020032	0.669689	0.001374		Ccng1	12450	0.494553	0.0428	0.339573	0.481028	0.649532	0.0586194
Casz1	69743	-0.232347	0.0158059	-0.30069	0.04619	-0.164004	0.299435		Ccng2	12452	0.516766	0.000667	0.757667	0.0035105	0.275865	0.137959
Catsper4	329954	-0.167196	0.0288215	-0.196043	0.094739	-0.138349	0.278296		Ccnl2	56036	-0.353073	0.0357	-0.400385	0.199218	-0.305761	0.186605
Cav1	12389	0.430025	0.00734108	0.522525	0.035923	0.337525	0.184562		Ccnyl1	227210	0.409757	0.0301	0.299393	0.411001	0.520122	0.0489097
Cav2	12390	0.592082	0.00111387	0.713498	0.011104	0.470665	0.083481		Ccr2	12772	1.27334	0.00205	1.27214	0.0685707	1.27454	0.0198748
Cbfb	12400	0.278445	0.0318026	0.292857	0.133676	0.264033	0.220069		Ccr4	12773	-0.20692	0.172	0.0873317	0.807241	-0.501172	0.0243009
Cbl	12402	0.424749	0.00238613	0.435157	0.03853	0.41434	0.050317		Ccr5	12774	1.02771	0.0128	0.944462	0.206557	1.11096	0.0496151
Cblc	80794	0.31801	0.0217368	0.171952	0.393534	0.464068	0.036972		Ccrl2	54199	0.529061	0.00271	0.552766	0.0666657	0.505356	0.0306584
Cbln2	12405	-0.197749	0.0465397	-0.228528	0.132591	-0.166971	0.326193		Ccs	12460	-0.694708	0.000649	-0.62779	0.0577521	-0.761626	0.00480004
Cbr1	12408	0.47417	0.0156069	0.366067	0.198814	0.582273	0.062325		Ccser2	72972	0.498356	0.00909	0.416897	0.225546	0.579815	0.0274309
Cbr2	12409	-0.249115	0.0212839	-0.268126	0.100809	-0.230104	0.191727		Cct2	12461	0.420038	0.00279	0.42614	0.0753016	0.413934	0.0266194
Cbr3	109857	0.881993	0.00110339	0.731992	0.06146	1.03199	0.012003		Cct3	12462	0.436204	0.000928	0.50468	0.0205889	0.367728	0.0285072
Cbs	12411	-0.423291	0.00041451	-0.397289	0.024101	-0.449294	0.011597		Cct8l1	242891	-0.32164	0.0191	-0.402635	0.103952	-0.240644	0.196804
Cc2d2a	231214	0.521916	0.00719296	0.759734	0.014533	0.284097	0.366992		Cd109	235505	0.646074	0.024	0.637288	0.227085	0.65486	0.0962606
Cc2d2b	668310	-0.180513	0.0338345	-0.198889	0.123688	-0.162137	0.254397		Cd14	12475	2.50649	9.1e-06	2.29236	0.0038937	2.72063	0.000168643
Ccbe1	320924	-0.299892	0.00171415	-0.263509	0.059844	-0.336275	0.020584		Cd151	12476	1.09995	3.1e-06	1.27324	0.0002815	0.926668	0.000485353
Ccdc106	232821	-0.157702	0.0268419	-0.0961349	0.356239	-0.219269	0.057176		Cd163	93671	-0.840947	0.0113	-1.17998	0.0473064	-0.501912	0.260065
Ccdc110	212392	-0.294231	0.00360165	-0.30493	0.04572	-0.283532	0.067359		Cd180	17079	0.922993	0.0318	1.04488	0.187259	0.801105	0.174499
Ccdc117	104479	-0.187526	0.0701906	-0.011598	0.949311	-0.363454	0.036164		Cd1d1	12479	-0.963599	9.77e-05	-0.937709	0.0126891	-0.989489	0.00174934
Ccdc120	54648	0.416349	0.0242707	0.25997	0.333987	0.572727	0.054042		Cd1d2	12480	0.880451	0.00775	1.15673	0.0488319	0.604174	0.168981
Ccdc122	108811	0.770243	0.00031847	0.635481	0.038488	0.905004	0.00503		Cd200	17470	1.2964	0.000178	1.45853	0.0078808	1.13427	0.0080004
Ccdc129	232016	-0.221529	0.0188432	-0.271377	0.063366	-0.171682	0.267793		Cd200r1	57781	0.406627	0.0437	0.331921	0.396446	0.481333	0.0869917
Ccdc138	76138	0.127892	0.417366	0.544251	0.039904	-0.288467	0.29475		Cd209a	170786	0.695107	0.0111	1.15558	0.0185382	0.23463	0.537618
Ccdc14	239839	0.202628	0.0448924	0.231047	0.134206	0.174208	0.312761		Cd24a	12484	1.57789	0.000396	1.21417	0.0849628	1.94161	0.0014717
Ccdc142;Mrpl53	243510;68499	-0.133138	0.0383012	-0.216513	0.03841	-0.0497632	0.677067		Cd276	102657	0.820778	0.000583	0.745661	0.0534937	0.895895	0.00455724
Ccdc144b	241943	-0.185361	0.0434389	-0.162902	0.236094	-0.207821	0.176052		Cd2ap	12488	0.773173	0.00183	0.638559	0.127468	0.907787	0.00704146
Ccdc149	100503884	0.267116	0.0319096	0.406678	0.042474	0.318759	0.126779		Cd300c2	140497	0.777043	0.0154	0.664015	0.258925	0.890072	0.0442706
Ccdc151	77609	-0.198596	0.0127024	-0.134046	0.241878	-0.263146	0.036919		Cd300ld2	629970	0.448478	0.0486	0.3253	0.468507	0.571655	0.0741237
Ccdc153	270150	-0.21732	0.0123467	-0.267564	0.047378	-0.167075	0.233888		Cd302	66205	-0.636654	0.000224	-0.481336	0.0723446	-0.791971	0.000835171
Ccdc159	67119	-0.0886572	0.399891	0.385764	0.031013	-0.563078	0.003119		Cd33	12489	1.02123	0.00339	1.08156	0.0711763	0.960896	0.0378516
Ccdc163	68394	-0.232079	0.0470327	-0.097162	0.588792	-0.366996	0.05733		Cd34	12490	1.78965	7.27e-07	2.09303	8.72e-05	1.48628	0.000172991
Ccdc171	320226	-0.2912	0.014366	-0.216724	0.20838	-0.365677	0.052395		Cd36	12491	1.15493	1.63e-05	1.78993	0.0001164	0.519925	0.0651966
Ccdc172	75645	-0.217579	0.0170904	-0.289011	0.044422	-0.146146	0.332197		Cd44	12505	1.89701	3.88e-06	1.87201	0.0012569	1.92201	0.000145455
Ccdc173	75051	0.151797	0.0682946	0.0270257	0.846916	0.276567	0.047006		Cd47	16423	0.256998	0.036	0.275371	0.227085	0.238624	0.158313
Ccdc178	70950	-0.156935	0.0432468	-0.15897	0.175191	-0.154901	0.236749		Cd52	23833	0.946683	0.0261	0.990764	0.206062	0.902601	0.122656
Ccdc180	381522	-0.16869	0.00632708	-0.214351	0.02648	-0.203968	0.127842		Cd53	12508	0.972889	0.0484	1.0339	0.265814	0.911879	0.182477
Ccdc180	381522	-0.26879	0.0358636	-0.227792	0.042113	-0.212091	0.174631		Cd55	13136	-0.875799	0.00553	-1.20067	0.0303329	-0.550926	0.184327
Ccdc180	381522	-0.139859	0.0420393	-0.325921	0.061368	-0.278696	0.190321		Cd59b	333883	-0.438377	0.0384	-0.248792	0.563572	-0.627961	0.0361731
Ccdc180	381522	-0.221397	0.0423516	-0.26004	0.121216	-0.123029	0.208539		Cd5l	11801	-0.962273	0.0431	-1.53742	0.0782701	-0.38713	0.574103
Ccdc180	381522	-0.220935	0.0431946	-0.158167	0.122176	-0.18183	0.330027		Cd63	12512	2.47519	3.7e-07	2.0268	0.0008693	2.92357	4.396e-06
Ccdc180	381522	-0.16012	0.0456056	-0.298333	0.149139	-0.177304	0.408792		Cd68	12514	1.79352	0.000817	1.52487	0.080558	2.06216	0.00424976
Ccdc180	381522	-0.184058	0.0479355	-0.243929	0.152132	-0.137963	0.490226		Cd70	21948	-0.342375	0.00794	-0.332981	0.146036	-0.351769	0.0443869
Ccdc187	329366	-0.252294	0.0331852	-0.258421	0.101032	-0.241381	0.220428		Cd72	12517	0.896567	0.0112	1.13522	0.0711084	0.657914	0.165049
Ccdc27	381580	-0.196717	0.0192986	-0.176041	0.154728	-0.217392	0.109114		Cd74;Mir5107	16149;100628611	1.34347	0.00322	1.37969	0.0778967	1.30724	0.0313833
Ccdc3	74186	0.768309	0.0120129	0.823108	0.075496	0.713511	0.145081		Cd79a	12518	-0.520386	0.0682	-0.141876	0.833043	-0.898897	0.0291328
Ccdc34	68201	0.508839	0.00719296	0.515436	0.06985	0.502242	0.090439		Cd80	12519	0.456824	0.0414	0.446599	0.29128	0.46705	0.133236
Ccdc38	237465	-0.202617	0.0169318	-0.15247	0.215735	-0.252763	0.062022		Cd81	12520	0.550511	0.000278	0.550728	0.0213222	0.550295	0.00468053
Ccdc40	207607	-0.187296	0.0329483	-0.226726	0.093954	-0.147865	0.317893		Cd83	12522	0.698154	0.00246	0.669714	0.0867612	0.726594	0.0183281
Ccdc42	276920	-0.183431	0.0492693	-0.251458	0.086563	-0.115404	0.485135		Cd84	12523	0.812047	0.0451	0.751437	0.3314	0.872657	0.121656
Ccdc47;Strada	67163;72149	-0.126055	0.069511	0.0573745	0.596883	-0.309485	0.009297		Cd86	12524	0.555291	0.00756	0.506605	0.170789	0.603978	0.0330929
Ccdc51	66658	-0.159982	0.0187595	-0.172217	0.094441	-0.147748	0.18152		Cd9	12527	1.65282	3.41e-06	1.1728	0.0098103	2.13283	1.2297e-05
Ccdc60	269693	-0.256622	0.00812872	-0.361472	0.019169	-0.151771	0.333884		Cd93	17064	1.71177	9.59e-07	1.77725	0.0002815	1.64629	5.4854e-05
Ccdc61	232933	-0.184037	0.00719296	-0.209747	0.046025	-0.158327	0.143274		Cda	72269	0.474744	0.0387	0.361298	0.41884	0.588189	0.0676429
Ccdc66	320234	0.466656	0.0340378	0.461345	0.162461	0.471966	0.196756		Cdadc1	71891	-0.721817	0.00215	-0.61525	0.124128	-0.828385	0.00944451
Ccdc68	381175	0.814224	1.414e-05	0.889663	0.001083	0.738786	0.002932		Cdc20	107995	0.71363	0.000484	1.04554	0.0026726	0.381723	0.12285
Ccdc78	381077	-0.228267	0.0214148	-0.250829	0.095542	-0.205705	0.204243		Cdc25a	12530	0.430896	0.026	0.423144	0.237557	0.438647	0.0999258
Ccdc80	67896	1.64066	5.627e-05	2.1025	0.001046	1.17881	0.031605		Cdc25b	12531	0.43948	0.0216	0.285805	0.437708	0.593155	0.0273551
Ccdc81	70884	-0.2166	0.0219409	-0.287216	0.052884	-0.145984	0.355307		Cdc25c	12532	0.79139	1.72e-05	1.07529	0.0003638	0.50749	0.0119844
Ccdc83	75338	-0.162231	0.0122934	-0.193904	0.052797	-0.130558	0.211061		Cdc34	216150	0.368976	0.023	0.317	0.294767	0.420953	0.061287
Ccdc88a	108686	0.745891	0.0003177	0.787072	0.011162	0.70471	0.019823		Cdc37l1	67072	-0.439759	0.00519	-0.4786	0.0802495	-0.400917	0.0561375
Ccdc88c	68339	0.239662	0.0114056	0.0672336	0.632142	0.41209	0.007629		Cdc42	12540	0.562651	7.66e-05	0.564764	0.0090238	0.560537	0.00180022
Ccdc92b	432582	-0.192819	0.0266179	-0.260269	0.057239	-0.125368	0.395784		Cdc42bpa	226751	0.56828	0.000786	0.628505	0.0236981	0.508056	0.0189455
Ccin	442829	-0.198211	0.105843	-0.400238	0.049863	0.00381711	0.989211		Cdc42bpb	217866	0.219854	0.0414	0.169721	0.419197	0.269987	0.0740857
Ccl1	20290	-0.223324	0.0252581	-0.280234	0.070347	-0.166414	0.317687		Cdc42ep1	104445	0.798959	0.000399	0.83194	0.0211933	0.765978	0.00787501
Ccl11	20292	-0.193946	0.0293395	-0.205702	0.125426	-0.182189	0.215948		Cdc42se1	57912	1.13693	3.67e-05	1.15167	0.0051094	1.12218	0.00108831
Ccl17	20295	0.735273	0.00012949	1.18796	0.000357	0.282588	0.307004		Cdc42se2	72729	0.765756	0.000148	0.720378	0.0205853	0.811134	0.00195873
Ccl2	20296	2.04283	9.08e-06	1.73689	0.003843	2.34876	0.00053		Cdca2	108912	0.261097	0.0169	0.37308	0.0587256	0.149113	0.316757
Ccl25	20300	-0.218011	0.0243131	-0.242357	0.099257	-0.35871	0.054018		Cdca3	14793	0.555006	0.00148	0.571363	0.05103	0.53865	0.01846
Ccl26	541307	-0.25877	0.020461	-0.379589	0.033456	-0.13795	0.469439		Cdca4	71963	0.280132	0.0194	0.183416	0.424173	0.376848	0.0252575
Ccl3	20302	1.68947	5.627e-05	1.50149	0.010459	1.87746	0.002199		Cdca7	66953	-0.366717	0.0366	-0.171167	0.640923	-0.562267	0.0245695
Ccl5	20304	0.648185	0.0228382	0.682743	0.111	0.613626	0.187238		Cdca8	52276	0.303496	0.0352	0.472923	0.0723446	0.134069	0.51139
Ccl6	20305	1.10876	8.579e-05	1.00701	0.011679	1.2105	0.003182		Cdh1	12550	1.71832	5.28e-05	0.973019	0.116731	2.46363	6.9432e-05
Ccl7	20306	0.143393	0.0942661	-0.0128164	0.933426	0.299602	0.038855		Cdh26	381409	-0.316861	0.00664	-0.311571	0.130157	-0.322151	0.0412546
Ccm2l	228788	-0.170473	0.0384404	-0.174025	0.160921	-0.166921	0.226424		Cdh3	12560	0.496342	0.0164	0.188509	0.659887	0.804175	0.00738852
Ccna1	12427	-0.130187	0.0286622	-0.146437	0.105628	-0.113937	0.248538		Cdh5	12562	0.933921	0.00125	1.15356	0.0172309	0.714281	0.0521483
Ccna2	12428	0.839008	0.0164184	1.01978	0.059732	0.658238	0.248538		Cdh6	12563	0.437106	0.101	0.0619784	0.928377	0.812234	0.0356416
Ccnd2	12444	0.45979	0.00236854	0.546323	0.019311	0.373256	0.106781		Cdipt	52858	0.663556	0.000747	0.754801	0.0193023	0.572312	0.022179
Ccnd3	12445	-0.222677	0.0183079	-0.112067	0.412497	-0.333288	0.027833		Cdk1	12534	1.15311	0.000203	1.27919	0.0093618	1.02703	0.00787501
Ccng2	12452	0.148475	0.243236	0.431048	0.045635	-0.134098	0.576025		Cdk19	78334	0.490816	0.0437	0.594329	0.189122	0.387303	0.250816
Ccnl2	56036	-0.189953	0.0180057	-0.170595	0.148246	-0.209311	0.105907		Cdk4	12567	0.779583	0.0011	0.770817	0.0517642	0.788349	0.0119807
Ccno	218630	-0.221766	0.0287691	-0.193546	0.197249	-0.249987	0.133393		Cdk5	12568	0.41386	0.00181	0.531511	0.0181379	0.296209	0.0810016
Ccr1	12768	1.06205	8.92e-06	1.25125	0.000435	0.872839	0.004266		Cdk6	12571	0.731316	0.000873	0.869673	0.0165307	0.592958	0.0329682
Ccr2	12772	1.9971	5.659e-05	2.34166	0.001813	1.65254	0.014793		Cdkl2	53886	0.668182	0.000234	0.745316	0.0100203	0.591048	0.0090824
Ccrl2	54199	0.525043	0.00022065	0.489926	0.017727	0.56016	0.007511		Cdkl3	213084	0.632114	0.000283	0.48955	0.0730052	0.774679	0.00114002
Ccs	12460	-0.386802	0.00053638	-0.158647	0.284702	-0.614957	0.000894		Cdkn1a	12575	2.08825	5.74e-05	1.93955	0.0119281	2.23695	0.00083546
Ccsap	73420	-0.142896	0.0418295	-0.18224	0.0953	-0.103553	0.392974		Cdkn2b	12579	0.296581	0.0836	0.0383871	0.930801	0.554776	0.0260593
Ccser2	72972	0.340511	0.00022368	0.179965	0.13877	0.501057	0.000825		Cdkn2c	12580	0.528789	0.0149	0.74935	0.0554385	0.308227	0.295015
Cct2	12461	0.196016	0.0143515	0.099628	0.38663	0.292405	0.0222		Cdkn3	72391	1.14165	0.000176	1.55713	0.0020712	0.726178	0.0434655
Cd101	630146	0.388491	0.017109	0.413834	0.092485	0.363148	0.168574		Cdo1	12583	-0.326377	0.0139	-0.300391	0.213212	-0.352363	0.0528669
Cd14	12475	2.04647	8.04e-06	1.79932	0.002683	2.29361	0.00053		Cdon	57810	0.446596	0.0182	0.463893	0.177665	0.429299	0.096815
Cd151	12476	0.339098	0.00719296	0.336387	0.074638	0.341809	0.082949		Cds2	110911	0.388763	0.025	0.630433	0.0466844	0.147093	0.550634
Cd160	54215	-0.20976	0.0239782	-0.278894	0.05585	-0.140626	0.366295		Cdt1	67177	0.298186	0.0414	0.319726	0.242364	0.276646	0.171006
Cd163	93671	-1.59456	0.00075941	-1.71917	0.016532	-1.46994	0.036188		Ceacam1	26365	-0.597699	0.00621	-0.426629	0.276809	-0.76877	0.0116363
Cd177	68891	-0.17879	0.0520261	-0.316896	0.036656	-0.040684	0.825257		Cebpa	12606	-0.524069	0.0041	-0.622125	0.0506167	-0.426012	0.0770493
Cd180	17079	0.646175	0.00112027	0.653905	0.027869	0.638445	0.031553		Cebpd	12609	0.548357	0.00565	0.407461	0.249311	0.689252	0.0122507
Cd19	12478	-0.292762	0.0177026	-0.30161	0.103572	-0.283914	0.155482		Cecr2	330409	-1.43521	0.00201	-1.31392	0.0932895	-1.55649	0.0124545
Cd1d1	12479	-0.224782	0.0939849	0.0018582	0.994089	-0.451423	0.046629		Cecr6	94047	-0.288051	0.0477	-0.457995	0.0867064	-0.118107	0.576125
Cd200	17470	0.467666	0.0303119	0.467849	0.147026	0.467484	0.189181		Cel	12613	-0.569809	0.106	-0.122379	0.889569	-1.01724	0.0455064
Cd200r1	57781	0.82701	0.0001434	1.08118	0.001665	0.572841	0.059715		Cela2a	13706	-0.472464	0.0453	-0.423005	0.350336	-0.521923	0.112836
Cd200r3	74603	-0.128523	0.0657812	-0.268644	0.022867	0.0115988	0.941423		Cenpc1	12617	0.707368	0.00022	0.815273	0.0077805	0.599463	0.0113344
Cd200r4	239849	0.612881	0.00091343	0.811036	0.005295	0.414725	0.136083		Cenpe	229841	0.848495	0.00218	1.03608	0.0280282	0.66091	0.0653881
Cd207	246278	0.149334	0.524285	0.793219	0.041243	-0.494552	0.216229		Cenpf	108000	0.679339	0.000605	0.851729	0.0093618	0.506949	0.039621
Cd209a	170786	0.729971	0.00017694	1.07203	0.000984	0.387916	0.163635		Cenph	26886	0.329861	0.0498	0.419335	0.181113	0.240388	0.305634
Cd209b	69165	-0.353207	0.0274021	-0.311854	0.188242	-0.39456	0.133188		Cenpn	72155	0.602971	0.0104	0.734551	0.078333	0.47139	0.135665
Cd209f	69142	-0.61205	0.00085081	-0.576107	0.03403	-0.647994	0.018705		Cenpp	66336	0.315786	0.0216	0.334459	0.183195	0.297112	0.114728
Cd244;LOC677008	18106;677008	0.480994	0.00048334	0.429671	0.032726	0.532316	0.009806		Cenpt	320394	0.730027	0.000269	0.783686	0.0136199	0.676368	0.00751657
Cd24a	12484	2.2354	0.00012022	2.51257	0.003708	1.95823	0.016498		Cenpu	71876	0.392784	0.0453	0.45618	0.213333	0.329387	0.224576
Cd274	60533	0.406776	0.0463653	0.306534	0.314983	0.507019	0.13779		Cep152	99100	-0.256523	0.0493	-0.158504	0.550878	-0.354541	0.0544535
Cd276	102657	0.357738	0.00385839	0.254112	0.145988	0.461364	0.016449		Cep162	382090	0.58179	0.00122	0.510001	0.0861503	0.653579	0.00674528
Cd2ap	12488	0.668835	0.00029021	0.463706	0.070265	0.873964	0.002353		Cep164	214552	0.189969	0.308	-0.173527	0.672537	0.553465	0.0421103
Cd300a	217303	0.267721	0.00867545	0.292836	0.05938	0.242606	0.133844		Cep170	545389	0.817928	0.000352	0.849132	0.0197954	0.786725	0.00710098
Cd300c2	140497	0.499346	0.001471	0.544536	0.022459	0.454156	0.053899		Cep170b	217882	0.401963	0.0443	0.142737	0.74646	0.661188	0.0214331
Cd300lb	217304	0.534649	0.00145281	0.481959	0.051159	0.587339	0.020786		Cep192	70799	1.15031	6e-06	1.40431	0.0003393	0.896312	0.00159813
Cd300lf	246746	0.305098	0.0213111	0.303315	0.124883	0.30688	0.154649		Cep290	216274	0.430894	0.0123	0.346021	0.271232	0.515767	0.0303298
Cd300lg	52685	-0.306633	0.00243637	-0.318879	0.036497	-0.294387	0.054759		Cep295	319675	0.141486	0.172	-0.0292323	0.912016	0.312205	0.0382048
Cd302	66205	-0.232051	0.0271476	-0.0306098	0.858956	-0.433493	0.012229		Cep55	74107	0.607844	0.00466	0.79973	0.0331167	0.415957	0.140305
Cd33	12489	1.00277	0.00021616	1.21084	0.003561	0.794709	0.039493		Cep68	216543	-0.228155	0.0786	-0.0103885	0.975637	-0.445922	0.0188689
Cd34	12490	1.44798	9.711e-05	1.62744	0.003244	1.26852	0.014621		Cep70	68121	0.53327	0.023	0.587819	0.17046	0.478721	0.136163
Cd36	12491	0.584734	0.018393	1.12339	0.006763	0.0460737	0.930999		Cep72	74470	0.398623	0.00573	0.596106	0.0191818	0.201141	0.291455
Cd3d	12500	-0.260875	0.046465	-0.260486	0.187924	-0.261265	0.238041		Cep76	225659	0.411598	0.0195	0.473506	0.138856	0.349689	0.145772
Cd3g	12502	0.420768	0.020384	0.612371	0.034609	0.229166	0.45819		Cep83	77048	0.590587	0.00366	0.637795	0.0689188	0.543379	0.043788
Cd40lg	21947	-0.239163	0.00378121	-0.321046	0.013709	-0.157279	0.224096		Cep83os	67723	0.328468	0.0901	0.0827437	0.861372	0.574191	0.03998
Cd44	12505	1.44836	2.918e-05	1.45672	0.002775	1.44001	0.002681		Cep85	70012	-0.515129	0.00155	-0.564507	0.0389836	-0.465751	0.0275595
Cd48	12506	0.747227	0.00035977	0.948787	0.003674	0.545667	0.072887		Cep85l	100038725	-0.879981	3.99e-05	-1.0472	0.0017723	-0.712765	0.00465251
Cd52	23833	1.1251	0.00011466	1.31535	0.002775	0.934841	0.021429		Cept1	99712	-0.238908	0.0595	-0.107288	0.698792	-0.370528	0.0403921
Cd53	12508	0.858201	0.00012281	1.00223	0.002959	0.71417	0.022295		Cerk	223753	0.829017	0.00162	0.875228	0.0480338	0.782806	0.0226317
Cd63	12512	2.10844	0.00011645	1.93239	0.013266	2.28449	0.004175		Cerkl	228094	-0.960032	0.000266	-0.959548	0.0208967	-0.960516	0.00454288
Cd68	12514	0.949006	0.00014744	1.01137	0.005946	0.886644	0.012645		Cers5	71949	0.819322	0.000686	0.580832	0.140159	1.05781	0.00163684
Cd70	21948	-0.246963	0.00633162	-0.255053	0.061451	-0.238872	0.09091		Ces1b	382044	-1.06298	0.00196	-0.818282	0.160208	-1.30769	0.00549514
Cd72	12517	0.790891	0.00139322	1.01283	0.008925	0.568956	0.130594		Ces1c	13884	-0.502563	0.0386	-0.296808	0.545197	-0.708319	0.0390309
Cd74	16149	0.90976	0.00043993	1.06928	0.006832	0.750241	0.046757		Ces1d	104158	-0.832162	0.0336	-0.545343	0.477453	-1.11898	0.041883
Cd80	12519	0.348724	0.0151122	0.615503	0.00958	0.0819458	0.756794		Ces1e	13897	-1.827	4.95e-05	-1.71366	0.010285	-1.94033	0.000796009
Cd81	12520	0.0941795	0.124392	0.226423	0.030341	-0.0380645	0.752968		Ces1f	234564	-2.01237	0.00152	-1.89737	0.0730052	-2.12737	0.0116363
Cd82	12521	0.1764	0.00573925	0.247582	0.014799	0.105219	0.303192		Ces1g	12623	0.519831	0.0383	0.77	0.0933679	0.269662	0.444743
Cd83	12522	0.375213	0.0175743	0.59061	0.021025	0.159815	0.5623		Ces2a	102022	-1.43799	0.0138	-0.657266	0.571949	-2.21872	0.00822715
Cd84	12523	0.849663	0.00019828	0.928689	0.006257	0.770638	0.018485		Ces2c	234671	1.52741	0.00319	1.31876	0.140276	1.73606	0.0137576
Cd9	12527	1.90458	2.115e-05	1.66278	0.005508	2.14637	0.000891		Ces2g	72361	0.550524	0.0169	0.580589	0.164586	0.520459	0.0980775
Cd93	17064	0.904161	0.00015232	0.873638	0.011701	0.934684	0.006983		Ces3b	13909	-2.42672	0.00404	-2.26931	0.121362	-2.58412	0.0234117
Cd96	84544	0.400746	0.0163013	0.528605	0.044232	0.272888	0.321059		Cfap161	75556	-0.286792	0.0221	-0.386295	0.0873449	-0.187288	0.274411
Cdadc1	71891	-0.297413	0.00628521	-0.213733	0.168165	-0.381094	0.024981		Cfap44	212517	1.2856	0.00464	1.18003	0.136492	1.39117	0.0238094
Cdc14a	229776	0.393961	0.00250512	0.39036	0.045358	0.397563	0.044597		Cfap69	207686	0.485325	0.0356	0.293014	0.524414	0.677636	0.0375298
Cdc20b	238896	-0.275461	0.00600529	-0.347031	0.0266	-0.203892	0.197711		Cfap99	100862066	-0.31851	0.0188	-0.293452	0.238725	-0.343568	0.0661911
Cdc23	52563	0.205124	0.0302509	0.328971	0.032026	0.0812774	0.635757		Cfh	12628	-0.589768	0.0232	-0.605551	0.20405	-0.573985	0.107946
Cdc26	66440	-0.253978	0.0239074	-0.144823	0.376141	-0.363133	0.044974		Cfhr1	50702	-0.801747	0.00373	-0.570157	0.240876	-1.03334	0.00736558
Cdc42	12540	0.361985	0.00028606	0.347367	0.017851	0.376603	0.010285		Cfhr2;Gm41963	545366;105246720	-0.781945	0.00936	-0.596888	0.274653	-0.967002	0.0205745
Cdc42bpb	217866	0.136241	0.0572452	0.0315532	0.788867	0.240928	0.043269		Cfl1	12631	0.734048	7.03e-06	0.752314	0.001522	0.715781	0.000326372
Cdc42ep1	104445	0.372164	0.00110859	0.301096	0.067224	0.443232	0.010795		Cftr	12638	1.13559	0.0306	0.631774	0.549974	1.63941	0.0274861
Cdc42se1	57912	0.460081	0.0022883	0.468075	0.038731	0.452087	0.047607		Cga	12640	-0.256557	0.0144	-0.349811	0.0628128	-0.163303	0.248968
Cdc42se2	72729	0.53591	5.415e-05	0.528134	0.00512	0.543686	0.00378		Cgnl1	68178	0.331642	0.0324	0.311745	0.282342	0.351538	0.100779
Cdca7l	217946	0.243009	0.0423936	0.143416	0.423128	0.342603	0.083046		Cgref1	68567	1.42951	9.68e-05	1.39019	0.0126599	1.46882	0.00173179
Cdcp1	109332	0.63724	0.00050003	0.649131	0.017615	0.625349	0.020612		Ch25h	12642	0.447787	0.0163	0.383019	0.263598	0.512556	0.046386
Cdh1	12550	1.62022	0.00012949	1.00534	0.075456	2.2351	0.000853		Chad	12643	-0.334373	0.0216	-0.409785	0.12074	-0.258961	0.191343
Cdh10	320873	-0.22018	0.00227496	-0.219661	0.042172	-0.2207	0.043395		Chaf1b	110749	0.535416	0.0206	0.534987	0.206925	0.535844	0.0909267
Cdh11	12552	0.288851	0.0388023	0.492634	0.031516	0.0850673	0.748551		Chchd2	14004	-0.194144	0.134	-0.0162956	0.961113	-0.371992	0.0465549
Cdh19	227485	-0.263183	0.00702241	-0.285288	0.054702	-0.241079	0.116618		Chchd4	72170	0.392025	0.0476	0.440172	0.236062	0.343878	0.210366
Cdh22	104010	-0.179858	0.0423057	-0.210551	0.121216	-0.149165	0.323067		Chchd6	66098	0.328404	0.0138	0.253623	0.302958	0.403185	0.0295713
Cdh23	22295	-0.249486	0.0171283	-0.314242	0.053943	-0.184731	0.282382		Chchd7	66433	-0.409776	0.0305	-0.243681	0.515777	-0.575871	0.0312306
Cdh3	12560	0.428067	0.00957685	0.384002	0.113418	0.472132	0.069005		Chd1	12648	-0.393081	0.035	-0.386555	0.267572	-0.399606	0.120987
Cdh6	12563	1.62738	2.715e-05	1.60658	0.00302	1.64819	0.002323		Chd3	216848	-0.825055	0.00204	-1.04686	0.0215973	-0.603253	0.0796444
Cdh6	12563	0.356331	0.00700199	0.206418	0.267909	0.506245	0.015296		Chek2	50883	0.520096	0.00286	0.595025	0.0475799	0.445166	0.0517291
Cdh8	12564	-0.16797	0.0455823	-0.241421	0.070419	-0.0945191	0.530632		Chic1	12212	-1.42369	3.75e-06	-0.949204	0.0154094	-1.89818	9.694e-06
Cdhr5	72040	0.243033	0.0387086	0.240094	0.173972	0.245971	0.210444		Chka	12660	1.37268	0.000473	1.33824	0.0340948	1.40712	0.00578299
Cdip1	66626	-0.344315	0.00057002	-0.346381	0.02016	-0.342249	0.020694		Chm	12662	0.304714	0.00333	0.304086	0.0873449	0.305343	0.0277798
Cdipt	52858	0.345637	0.0006208	0.252913	0.076616	0.438361	0.004794		Chml	12663	0.999718	0.000139	1.15408	0.0055985	0.845353	0.00843402
Cdk14	18647	0.585248	0.00082489	0.736233	0.00677	0.434262	0.097015		Chmp1b	67064	0.446302	0.00296	0.451128	0.0787915	0.441477	0.0271845
Cdk15	271697	-0.263743	0.0128212	-0.259526	0.10046	-0.267961	0.113433		Chmp2b	68942	0.635959	0.00102	0.547375	0.0849628	0.724544	0.00528838
Cdk18	18557	-0.256053	0.0256398	-0.292215	0.095275	-0.219892	0.24626		Chmp4b	75608	0.508581	0.00695	0.249265	0.484928	0.767898	0.00470934
Cdk19	78334	0.481489	0.00250512	0.52921	0.028877	0.433768	0.073071		Chmp4c	66371	0.865995	0.0017	0.913263	0.0499299	0.818727	0.0233823
Cdk4	12567	0.243017	0.0263702	0.146515	0.359108	0.339518	0.054579		Chmp6	208092	0.260845	0.0337	0.166504	0.489971	0.355186	0.0397224
Cdk5r2	12570	-0.213854	0.0265019	-0.320963	0.038008	-0.106746	0.527869		Chn2	69993	-0.433201	0.0128	-0.389944	0.216846	-0.476457	0.0460993
Cdk6	12571	0.382095	0.0120196	0.388971	0.088225	0.375219	0.122943		Chp1	56398	-0.837856	0.000255	-0.838381	0.0202025	-0.83733	0.00449239
Cdk9	107951	0.0456632	0.538091	-0.151643	0.180419	0.24297	0.049388		Chrm3	12671	1.31977	0.00161	1.019	0.147786	1.62053	0.00470934
Cdkl2	53886	0.449464	0.001471	0.561823	0.010772	0.337105	0.115922		Chrnb1	11443	1.29799	0.00971	1.37883	0.122803	1.21715	0.0734607
Cdkl3	213084	0.695981	0.0002245	0.725205	0.009794	0.666758	0.01485		Chrnb4	108015	-0.414459	0.013	-0.459032	0.125404	-0.369886	0.101829
Cdkn1a	12575	1.63262	0.0030152	1.45358	0.071541	1.81167	0.031413		Chst13	71797	-0.509388	0.00149	-0.503624	0.0600625	-0.515152	0.0148246
Cdkn1b	12576	0.187398	0.0157033	0.260853	0.03403	0.113942	0.376603		Chst14	72136	0.378246	0.0471	0.341807	0.350711	0.414685	0.118855
Cdkn1c	12577	-0.221566	0.019375	-0.197186	0.157275	-0.245945	0.107794		Chst3	53374	-0.383333	0.00379	-0.376705	0.0990881	-0.38996	0.0282902
Cdkn2a	12578	-0.211998	0.0230984	-0.217141	0.12058	-0.206854	0.174631		Chst5	56773	-0.2226	0.031	-0.257142	0.175608	-0.188057	0.184296
Cdkn2aipnl	52626	0.246642	0.00579445	0.0942597	0.455884	0.399024	0.005639		Chtop	66511	-0.325936	0.0192	-0.324847	0.201966	-0.327025	0.0861705
Cdkn2c	12580	0.488581	0.00992917	1.02386	0.002052	-0.0467009	0.903866		Chuk	12675	-0.499219	0.00184	-0.532641	0.0495959	-0.465796	0.0264147
Cdkn2d	12581	-0.155556	0.0446976	-0.108497	0.347885	-0.202614	0.116848		Ciapin1	109006	0.568221	0.00586	0.509836	0.160389	0.626606	0.0257137
Cdkn3	72391	0.363521	0.0341852	0.462773	0.083202	0.264269	0.364975		Cib2	56506	-0.565744	0.000176	-0.49271	0.0348038	-0.638778	0.0014398
Cdon	57810	0.484396	0.00119516	0.442004	0.045084	0.526788	0.019612		Cib3	234421	2.65837	2.56e-05	0.960156	0.292419	4.35658	9.608e-06
Cdrt4	66338	-0.211736	0.0302599	-0.17353	0.229115	-0.249943	0.119131		Cideb	12684	-0.441721	0.0497	-0.192082	0.694064	-0.69136	0.0316175
Cdt1	67177	0.220937	0.156305	-0.134572	0.587811	0.576446	0.031261		Cidec	14311	2.04206	0.0293	1.34334	0.461136	2.74078	0.0373034
Cdx1	12590	-0.231442	0.0367523	-0.334613	0.05784	-0.12827	0.512361		Cipc	217732	-0.348865	0.00862	-0.586068	0.0137298	-0.111662	0.543699
Cdx4	12592	-0.403298	0.00283838	-0.177827	0.338499	-0.628769	0.00378		Cisd2	67006	-0.285474	0.00843	-0.224334	0.251938	-0.346614	0.0207768
Ceacam1	26365	-0.186654	0.013892	-0.207084	0.07338	-0.166224	0.173689		Cited2	17684	0.507615	0.0453	0.387808	0.433777	0.627422	0.0772827
Ceacam13	69785	-0.174339	0.0246107	-0.198583	0.093097	-0.150096	0.240762		CK137956	635169	-0.340349	0.0212	-0.341512	0.206975	-0.339187	0.0938428
Ceacam14	67084	-0.185765	0.00694238	-0.241432	0.025279	-0.130098	0.234927		Ckap2	80986	1.23485	0.000416	1.31277	0.0192142	1.15694	0.0094108
Ceacam19	319930	-0.184025	0.0132661	-0.2591	0.028187	-0.10895	0.374529		Ckap2l	70466	0.657443	0.00559	0.887716	0.0332104	0.427169	0.170907
Ceacam5	73250	-0.129188	0.0595577	-0.225678	0.045193	-0.0326967	0.810389		Ckap5	75786	0.349382	0.00324	0.544454	0.0092596	0.154309	0.317282
Cebpa	12606	-0.307827	0.0315008	-0.282588	0.184109	-0.333066	0.158111		Cklf	75458	0.542415	0.00326	0.47569	0.135119	0.60914	0.0149971
Cecr2	330409	-0.528191	0.0002624	-0.772573	0.001301	-0.283809	0.178368		Clasp1	76707	0.635338	6.29e-05	0.862207	0.0010419	0.408469	0.0243742
Cecr6	94047	-0.200297	0.0491458	-0.200628	0.192368	-0.199965	0.246216		Clca3a1	12722	1.2647	0.000203	1.05631	0.0465772	1.47309	0.00125239
Celf2	14007	0.285567	0.0112125	0.352208	0.044566	0.218926	0.227774		Clcc1	229725	-0.233715	0.0468	-0.218478	0.330795	-0.248952	0.128166
Cenpc1	12617	0.342105	0.0114769	0.380315	0.065593	0.303895	0.160655		Clcf1;Gm45928	56708;105948585	1.09264	0.000122	1.02537	0.0183429	1.15991	0.00167765
Cenpt	320394	0.483896	0.00029753	0.267926	0.133758	0.699865	0.001263		Clcn2	12724	-0.843534	0.00738	-0.584668	0.306513	-1.1024	0.0123432
Cenpv	73139	-0.19745	0.00483258	-0.302696	0.007426	-0.0922032	0.418498		Clcn5	12728	0.942635	0.000777	0.850766	0.0626809	1.0345	0.00543757
Cep104	230967	-0.127099	0.023497	-0.167927	0.056148	-0.0862707	0.35831		Clcn6	26372	0.362329	0.0241	0.285293	0.347135	0.439364	0.0493492
Cep112	76380	0.270151	0.0131802	0.315285	0.060006	0.225016	0.199933		Cldn1	12737	0.686218	0.00608	0.424104	0.353998	0.948331	0.00735765
Cep126	234915	0.238165	0.0331938	0.331582	0.060857	0.144747	0.454915		Cldn10	58187	-0.240824	0.0251	-0.274908	0.161621	-0.206741	0.159842
Cep152	99100	-0.231456	0.0148829	-0.195972	0.15817	-0.26694	0.077407		Cldn12	64945	-0.316421	0.024	-0.251907	0.340931	-0.380936	0.0507178
Cep162	382090	0.587032	0.00346085	0.63003	0.038668	0.544035	0.077061		Cldn13	57255	-0.321037	0.0226	-0.400378	0.117613	-0.241696	0.207645
Cep170	545389	0.583403	0.00163617	0.627658	0.025354	0.539148	0.052625		Cldn16	114141	-0.327898	0.0162	-0.385714	0.116799	-0.270081	0.144946
Cep170b	217882	0.292479	0.00819044	0.0354263	0.838251	0.549532	0.002932		Cldn4	12740	0.688056	0.0022	0.545189	0.15409	0.830923	0.00691894
Cep192	70799	1.32044	3.762e-05	1.43746	0.002127	1.20341	0.005918		Cldn5	12741	0.664531	0.00774	0.571028	0.200881	0.758034	0.0267904
Cep192	70799	0.794824	0.00014254	1.26823	0.009794	0.815472	0.006983		Cldn7	53624	0.464707	0.118	-0.0622726	0.935361	0.991687	0.0227079
Cep192	70799	1.21305	0.00023238	0.774177	0.010727	1.15786	0.015446		Clec12a	232413	1.22844	0.0278	1.03921	0.323014	1.41768	0.0676869
Cep295	319675	0.315491	0.00894536	0.198087	0.248511	0.432896	0.022931		Clec1a	243653	0.548053	0.00459	0.528431	0.116723	0.567676	0.0294252
Cep68	216543	-0.191063	0.0358611	-0.14694	0.275876	-0.235186	0.118009		Clec2d	93694	-0.789908	0.0018	-0.823568	0.0536976	-0.756248	0.0226729
Cep70	68121	0.281638	0.0650451	0.580021	0.024093	-0.0167456	0.960422		Clec2e	232409	0.0947514	0.456	-0.200718	0.428924	0.390221	0.0345842
Cep72	74470	0.161096	0.0544645	0.269269	0.048827	0.0529227	0.742644		Clec2h	94071	0.994326	0.309	-0.871458	0.688503	2.86011	0.0447151
Cep78	208518	0.479253	0.00327889	0.420602	0.077782	0.537903	0.03137		Clec3a	403395	-0.288325	0.0297	-0.182322	0.48252	-0.394328	0.0347606
Cep83	77048	0.341829	0.00577158	0.299922	0.097966	0.383736	0.045671		Clec4a3	73149	1.26587	0.0115	1.31185	0.143767	1.21989	0.0734234
Cep85l	100038725	-0.59527	0.00035504	-0.422877	0.069441	-0.767663	0.002932		Clec4f	51811	-1.32741	0.0176	-1.32475	0.194835	-1.33006	0.0827156
Cercam	99151	0.268138	0.0221805	0.339198	0.063054	0.197078	0.311795		Clec4g	75863	-1.48372	0.000747	-1.4933	0.0379707	-1.47414	0.00995554
Cerk	223753	0.587331	0.00196089	0.575715	0.042205	0.598946	0.036519		Clec5a	23845	0.860128	0.0156	0.881243	0.171672	0.839013	0.0838586
Cerkl	228094	-1.00829	0.000222	-0.681162	0.069534	-1.33541	0.001751		Clec7a	56644	2.10088	0.00109	1.88452	0.075394	2.31724	0.00693657
Cers5	71949	0.801506	5.415e-05	0.916364	0.002029	0.686648	0.011378		Clic1	114584	0.779442	0.00281	0.848738	0.0576998	0.710146	0.0387555
Ces1a	244595	-0.404364	0.00092209	-0.406004	0.026237	-0.402724	0.027395		Clic4	29876	0.563475	0.000512	0.593473	0.0234037	0.533476	0.010172
Ces1b	382044	-0.981066	7.294e-05	-0.844047	0.014411	-1.11809	0.002201		Clip2	269713	0.796787	9.3e-05	0.72858	0.0177442	0.864994	0.00111351
Ces1b;Ces1h	382044;75704	-0.385069	0.00586978	-0.482568	0.026848	-0.287569	0.191727		Clip4	78785	-0.239236	0.0343	-0.403207	0.0515364	-0.0752653	0.64962
Ces1d	104158	-0.485433	0.0461905	-0.314997	0.387059	-0.655869	0.106276		Clk1	12747	-0.321623	0.0377	-0.47611	0.0923174	-0.167135	0.441874
Ces1e	13897	-0.907472	0.00046667	-0.818809	0.030814	-0.996135	0.010106		Clk4	12750	-0.503595	0.00256	-0.538727	0.0591161	-0.468463	0.0333564
Ces1f	234564	-0.51432	0.0183536	-0.413537	0.193737	-0.615103	0.077934		Cln3	12752	0.615501	0.000857	0.468678	0.121616	0.762324	0.00266
Ces2a	102022	-0.656116	0.010223	-0.75856	0.053287	-0.553672	0.174695		Cln6	76524	1.00382	0.00291	0.45509	0.460783	1.55255	0.00167765
Ces2c	234671	0.71696	0.0455468	1.24123	0.035336	0.192692	0.781265		Clps	109791	-0.50668	0.0633	-0.189968	0.7568	-0.823392	0.0352931
Ces2e	234673	-0.0692459	0.650967	0.452636	0.062631	-0.591127	0.019629		Clptm1	56457	0.327462	0.0047	0.313117	0.121129	0.341807	0.0288332
Ces5a	67935	-0.167528	0.0045056	-0.271992	0.05585	-0.200393	0.02806		Clptm1l	218335	0.276341	0.0388	0.376796	0.12649	0.175885	0.344977
Ces5a	67935	-0.201165	0.0260063	-0.134664	0.113127	-0.130338	0.394614		Clrn2	624224	-0.236661	0.04	-0.210999	0.336732	-0.262322	0.101676
Cetn2	26370	0.471219	0.0030613	0.78466	0.002946	0.157777	0.551907		Clspn	269582	0.312246	0.0448	0.277456	0.352953	0.347035	0.109916
Cetn3	12626	0.154751	0.0383322	0.163101	0.147868	0.1464	0.242975		Clstn1	65945	0.427505	0.0378	0.213557	0.615325	0.641452	0.0285097
Cfap100	243538	-0.200468	0.0158585	-0.244266	0.057595	-0.15667	0.247176		Clta	12757	0.220711	0.029	0.1917	0.312679	0.249721	0.0750996
Cfap43	100048534	-0.236457	0.0184116	-0.249732	0.038935	-0.163875	0.323125		Cltc	67300	0.579302	0.00015	0.502704	0.0324044	0.6559	0.0012225
Cfap43	100048534	-0.161041	0.0317131	-0.309038	0.049632	-0.221211	0.409071		Clu	12759	0.454898	0.004	0.438249	0.109368	0.471547	0.0266194
Cfap43	100048534	-0.332473	0.0332932	-0.443734	0.070315	0.107452	0.458535		Cma2	545055	-0.463357	0.00619	-0.398715	0.183701	-0.528	0.0226317
Cfap44	212517	0.37204	0.031495	0.257476	0.311368	0.486605	0.084545		Cmklr1	14747	0.522116	0.0333	0.219102	0.672773	0.825131	0.018805
Cfap57	68625	-0.225443	0.0226885	-0.271316	0.075153	-0.195663	0.224574		Cmpk2	22169	1.06727	0.00732	0.872337	0.220732	1.26221	0.0213409
Cfap57	68625	-0.195099	0.0417928	-0.194536	0.177613	-0.179571	0.271388		Cmss1	66497	0.291106	0.0317	0.36439	0.142355	0.217822	0.241469
Cfap69	207686	0.792844	0.00021469	0.82949	0.008987	0.756197	0.01448		Cmtm1	100504164	-0.241081	0.143	0.0402084	0.924502	-0.52237	0.0296365
Cfc1	12627	-0.228549	0.0477187	-0.329051	0.072926	-0.128046	0.538388		Cmtm3	68119	0.692925	0.00782	0.669178	0.148153	0.716672	0.0427307
Cfhr1	50702	-0.314083	0.0591474	-0.0563345	0.839877	-0.571831	0.039232		Cmtm7	102545	0.603345	0.00949	0.599896	0.148153	0.606795	0.0546782
Cfhr3	624286	-0.426361	0.0352114	-0.316919	0.290132	-0.535803	0.108772		Cmtm8	70031	-0.396826	0.0177	-0.347172	0.259721	-0.446481	0.0533852
Cfl1	12631	0.433285	0.00115688	0.202213	0.26266	0.664357	0.002184		Cndp2	66054	1.05292	0.00181	0.896411	0.115099	1.20944	0.00797314
Cftr	12638	2.11434	1.071e-05	2.28088	0.001046	1.9478	0.002353		Cnep1r1	382030	0.322306	0.0101	0.362467	0.103476	0.282145	0.0948182
Chat	12647	-0.191905	0.0419994	-0.311837	0.042474	-0.0719724	0.683909		Cngb1	333329	-0.242755	0.0366	-0.354231	0.0945743	-0.131279	0.419561
Chchd10	103172	-0.304641	0.00601621	-0.278037	0.088773	-0.331245	0.054012		Cnih2	12794	-0.298734	0.0312	-0.382953	0.131305	-0.214514	0.260623
Chchd3	66075	-0.151453	0.0623324	-0.0054356	0.969585	-0.29747	0.02888		Cnih4	98417	0.582975	2.61e-05	0.788965	0.0005112	0.376985	0.0144451
Chchd7	66433	-0.356596	0.0143678	-0.244255	0.244655	-0.468936	0.042641		Cnmd	16840	-0.43309	0.00899	-0.42843	0.146726	-0.437751	0.0518067
Chd1	12648	-0.241082	0.023681	-0.23976	0.131726	-0.242404	0.163558		Cnn2	12798	0.502894	0.0453	0.676332	0.145397	0.329456	0.347612
Chd1l	68058	0.27509	0.0286957	0.191074	0.299928	0.359106	0.078627		Cnot3;Mir3572	232791;100628594	-0.275651	0.0218	-0.271995	0.217804	-0.279306	0.0903326
Chd3	216848	-0.383633	0.0237263	-0.251746	0.308139	-0.515521	0.059154		Cntfr	12804	-0.627243	0.01	-0.697234	0.107163	-0.557252	0.0893597
Chd5	269610	-0.263481	0.00057328	-0.250194	0.026869	-0.276769	0.015282		Cntn2	21367	-0.280682	0.0332	-0.438602	0.0680465	-0.122761	0.509776
Chd6	71389	0.144399	0.0413633	0.387137	0.062135	0.0851874	0.49516		Coa7	69893	-0.38319	0.0161	-0.225683	0.460819	-0.540696	0.0165063
Chd7	320790	-0.198386	0.0120798	-0.227285	0.060689	-0.241048	0.103087		Cobl	12808	0.595248	0.000736	0.608693	0.0348161	0.581804	0.0109336
Chd7	320790	-0.227712	0.0137733	-0.240131	0.07375	-0.169486	0.181442		Cobll1	319876	-0.383964	0.0139	-0.24305	0.411019	-0.524878	0.0170198
Chdh	218865	-0.113029	0.311298	-0.424507	0.027252	0.198449	0.31661		Coch	12810	-0.261299	0.0135	-0.191115	0.330387	-0.331482	0.0244993
Chga	12652	-0.224862	0.0235839	-0.309174	0.048993	-0.14055	0.403387		Col12a1	12816	1.00932	0.0125	1.52334	0.0356095	0.495297	0.366003
Chgb	12653	-0.216685	0.023124	-0.280246	0.06019	-0.153125	0.335527		Col13a1	12817	-0.455446	0.000719	-0.545497	0.0137425	-0.365395	0.0311591
Chic1	12212	-1.33565	0.00249619	-1.14777	0.074403	-1.65384	0.016449		Col15a1	12819	0.809109	0.00189	0.883117	0.0458258	0.735101	0.0307217
Chic1	12212	-1.26344	0.00429183	-0.873044	0.162658	-1.52354	0.023829		Col18a1	12822	-0.434657	0.0337	-0.490866	0.194835	-0.378448	0.178433
Chil1	12654	0.390634	0.0429193	0.513841	0.088581	0.267427	0.425963		Col19a1	12823	-0.281976	0.0436	-0.394751	0.126245	-0.169201	0.387846
Chml	12663	0.455403	0.00095963	0.432403	0.034605	0.478403	0.020668		Col1a1	12842	2.28227	9.99e-08	2.41909	3.29e-05	2.14546	8.129e-06
Chmp2b	68942	0.497212	0.00026228	0.480262	0.016344	0.514161	0.010084		Col1a2	12843	1.66017	1.91e-07	1.801	4.01e-05	1.51934	1.6307e-05
Chmp4b	75608	0.420622	0.0026669	0.336027	0.094917	0.505217	0.018795		Col24a1	71355	-0.296596	0.0257	-0.377592	0.119015	-0.2156	0.234657
Chmp4c	66371	0.891811	0.00022844	0.799827	0.022428	0.983795	0.006203		Col3a1	12825	1.5261	1.35e-06	1.61731	0.0003086	1.4349	0.000106836
Chmp7	105513	-0.132074	0.0658598	-0.245994	0.038731	-0.0181532	0.907863		Col4a1	12826	1.6399	1.02e-05	1.77699	0.0013223	1.50281	0.000738771
Chn1	108699	0.267111	0.0100281	0.225206	0.135269	0.309017	0.058211		Col4a2	12827	1.42018	3.88e-06	1.56829	0.0005167	1.27207	0.000376843
Chn2	69993	-0.312092	0.0117129	-0.351464	0.063443	-0.272719	0.169232		Col4a5	12830	1.06015	7.16e-05	1.1275	0.0059134	0.992789	0.0026804
Chp1	56398	-0.236619	0.00894536	-0.273274	0.049863	-0.199963	0.16456		Col5a1	12831	0.358455	0.0139	0.492886	0.0594737	0.224024	0.255197
Chp2	70261	-0.443654	0.0138389	-0.373026	0.155891	-0.514283	0.072155		Col5a2	12832	0.461102	0.055	0.109267	0.847812	0.812936	0.0195834
Chrd	12667	-0.173199	0.0123652	-0.179325	0.085233	-0.167073	0.131902		Col6a3	12835	1.01522	3.57e-06	0.893717	0.0023157	1.13673	4.4341e-05
Chrm1	12669	-0.268491	0.0148728	-0.291248	0.081203	-0.245735	0.1666		Col6a4	68553	-0.324273	0.0263	-0.468883	0.0764355	-0.179662	0.373057
Chrm3	12671	1.07159	0.00076628	0.582624	0.177502	1.56055	0.00228		Col8a1	12837	1.04378	0.0014	0.99222	0.0680465	1.09534	0.0114544
Chrm4	12672	-0.249001	0.0187595	-0.30385	0.063994	-0.194152	0.264383		Col8a2	329941	-0.338486	0.0445	-0.518644	0.0932895	-0.158329	0.50952
Chrna2	110902	-0.685737	0.00487784	-0.564914	0.108965	-0.80656	0.032426		Col9a3	12841	-0.286694	0.034	-0.234544	0.36342	-0.338844	0.072186
Chrna4	11438	1.26152	0.0199522	2.16467	0.015001	0.358361	0.718984		Colec10	239447	-2.51945	1.94e-07	-2.57796	8.2e-05	-2.46093	9.608e-06
Chrna7	11441	-0.172854	0.0493136	-0.268493	0.0578	-0.0772151	0.634309		Colgalt1	234407	1.10043	1.58e-05	1.08893	0.0032627	1.11192	0.000478988
Chrnb1	11443	1.14016	9.525e-05	1.18052	0.005391	1.0998	0.007886		Commd10	69456	0.547923	7.37e-05	0.550763	0.0087148	0.545082	0.00175737
Chrnb2	11444	-0.453123	0.003694	-0.592204	0.015705	-0.314042	0.196798		Commd3	12238	0.385626	0.005	0.359001	0.13511	0.41225	0.0267389
Chrnb3	108043	-0.194429	0.0236689	-0.188625	0.139492	-0.200233	0.153763		Commd4	66199	0.428774	0.00135	0.428089	0.0554385	0.429459	0.0147136
Chrne	11448	-0.228433	0.0227172	-0.166277	0.255107	-0.290589	0.071622		Comt	12846	0.194304	0.0624	0.0437343	0.862407	0.344874	0.0224978
Chst1	76969	-0.320587	0.0013732	-0.404685	0.009763	-0.236489	0.119676		Comtd1	69156	1.01415	0.00198	0.61681	0.276645	1.41149	0.00246698
Chst11	58250	0.515184	0.00013559	0.423334	0.025696	0.607034	0.002681		Coprs	66423	0.726348	0.000919	0.839518	0.0205889	0.613178	0.0281887
Chst12	59031	0.156451	0.0256248	0.179704	0.093224	0.133198	0.250368		Cops3	26572	-0.11989	0.284	0.106785	0.662674	-0.346566	0.0347256
Chst13	71797	-0.261828	0.0275519	-0.292473	0.105398	-0.231183	0.240651		Cops5	26754	0.329409	0.0167	0.325109	0.195622	0.333708	0.0771469
Chst14	72136	0.456152	0.00070824	0.366698	0.058453	0.545605	0.007868		Cops7b	26895	-0.24205	0.0447	-0.128052	0.606951	-0.356047	0.0375299
Chst3	53374	-0.272297	0.00988135	-0.155529	0.299811	-0.389065	0.020155		Coq10a	210582	-0.473192	0.0414	-0.46706	0.286326	-0.479325	0.136826
Chst4	26887	-0.200335	0.042203	-0.263705	0.087315	-0.136965	0.424689		Coq7	12850	0.419239	0.000597	0.460408	0.0205013	0.378069	0.0151273
Chst7	60322	-0.241354	0.00781012	-0.305637	0.030976	-0.17707	0.220476		Coq8a	67426	-0.512499	0.038	-0.247147	0.631067	-0.777851	0.0270677
Chsy1	269941	0.298115	0.00449597	0.282688	0.069436	0.313542	0.052082		Coro1b	23789	0.519952	0.00371	0.531111	0.0852076	0.508793	0.0335275
Chtf18	214901	-0.162554	0.0439342	-0.179942	0.142502	-0.145165	0.289509		Coro1c	23790	0.72804	0.000158	0.669925	0.0240843	0.786156	0.00178355
Chuk	12675	-0.30862	0.00986078	-0.167914	0.323191	-0.449325	0.01802		Coro2a	107684	0.67698	0.0106	0.52402	0.277669	0.82994	0.0238648
Ciao1	26371	-0.183504	0.0252163	-0.200216	0.106432	-0.166792	0.215948		Coro6	216961	1.77019	0.00706	0.841	0.500966	2.69938	0.0045251
Cib1	23991	0.219722	0.0271756	0.13013	0.371269	0.309314	0.054513		Cotl1	72042	0.771981	0.00248	0.677882	0.119888	0.866079	0.0121071
Cib2	56506	-0.282877	0.0103363	-0.171484	0.275214	-0.39427	0.023881		Cox15	226139	0.338004	0.0232	0.318417	0.247554	0.35759	0.0814733
Cib3	234421	2.7896	9.74e-06	1.54715	0.042661	4.03204	0.000224		Cox16;Gm20498	66272;105940408	-0.555235	0.00349	-0.72398	0.0280282	-0.386491	0.119369
Cib4	73259	-0.203069	0.0410315	-0.299387	0.05946	-0.10675	0.549772		Cox17	12856	0.330959	0.0278	0.440061	0.108064	0.221858	0.28352
Ciita	12265	0.477536	0.00497872	0.493038	0.054649	0.462034	0.079134		Cox19	68033	0.39559	0.00712	0.337177	0.198923	0.454003	0.0243562
Cilp	214425	-0.207261	0.0478692	-0.311411	0.063557	-0.10311	0.588639		Cox5b	12859	-0.38481	0.0271	-0.129791	0.731562	-0.639829	0.0112133
Cirbp	12696	0.269415	0.070921	-0.0561051	0.822203	0.594935	0.018545		Cp	12870	0.601964	0.000473	0.583925	0.034826	0.620003	0.00558746
Cisd1	52637	-0.391233	0.0273115	-0.133949	0.618811	-0.648518	0.024625		Cpa2	232680	-0.399549	0.0164	-0.316901	0.304936	-0.482197	0.0369937
Cited1	12705	-0.156183	0.0393564	-0.208121	0.080027	-0.104245	0.428113		Cpb1	76703	-0.691918	0.18	0.0888374	0.947459	-1.47267	0.0485275
Ckap4	216197	0.206268	0.0176038	0.146884	0.243615	0.265651	0.05527		Cpd	12874	0.599618	0.00628	0.618517	0.108284	0.580718	0.0492101
Ckap5	75786	0.239599	0.0227172	0.39181	0.022065	0.0873876	0.644347		Cpe	12876	2.25217	0.00186	1.22814	0.331461	3.2762	0.00167765
Ckb	12709	0.560206	0.0065244	0.485858	0.106064	0.634553	0.047399		Cpeb1	12877	1.00845	6.42e-06	0.868029	0.0044474	1.14886	7.7084e-05
Cklf	75458	0.671238	3.755e-05	0.676629	0.003333	0.665847	0.003353		Cplx1	12889	-0.279688	0.0232	-0.349976	0.118114	-0.2094	0.212217
Cks1brt	624855	-0.244588	0.0260178	-0.23539	0.149527	-0.253786	0.158299		Cplx3	235415	-0.314091	0.0339	-0.414315	0.126909	-0.213866	0.294966
Clasp1	76707	0.339035	0.00289905	0.258128	0.111524	0.419942	0.016693		Cpn2	71756	-0.574897	0.0017	-0.452465	0.142869	-0.697328	0.00531868
Clca3a1	12722	1.38363	1.482e-05	1.83221	0.000357	0.935046	0.020584		Cpne3	70568	0.429272	0.00821	0.608945	0.034826	0.249598	0.248214
Clca3a2;Clca3a1	80797;12722	1.36125	3.523e-05	1.77032	0.000599	0.952172	0.027101		Cpne6	12891	-0.277216	0.0436	-0.254671	0.33135	-0.29976	0.117367
Clca4b	99709	-0.260217	0.0492303	-0.402184	0.058783	-0.118249	0.627414		Cpne7	102278	-0.362843	0.00325	-0.358655	0.0895897	-0.367032	0.0260505
Clcc1	229725	-0.223638	0.018615	-0.161312	0.242416	-0.285964	0.059846		Cpne8	66871	1.7515	4.27e-06	1.41143	0.0052394	2.09157	2.9991e-05
Clcf1;Gm45928	56708;105948585	0.613461	0.0005494	0.428619	0.084191	0.798303	0.003763		Cpox	12892	-1.13697	0.000435	-1.3049	0.0125842	-0.969042	0.0167941
Clcn2	12724	-0.670771	0.00063621	-0.477867	0.083624	-0.863676	0.004447		Cps1	227231	-0.784962	0.0129	-0.775376	0.173648	-0.794548	0.0656642
Clcn5	12728	0.624836	0.00022102	0.206005	0.344578	1.04367	0.000444		Cpsf4	54188	-0.348174	0.00737	-0.425726	0.0630438	-0.270622	0.118705
Clcn6	26372	0.553344	0.00160003	0.730099	0.007982	0.376589	0.159118		Cpsf4l	52670	-0.517609	0.0124	-0.615157	0.0948462	-0.420061	0.132605
Clcn7	26373	0.167335	0.0406442	0.0658375	0.599522	0.268832	0.04549		Cpt2	12896	-0.612178	0.0314	-0.437335	0.427486	-0.787021	0.0478951
Clcnka	12733	-0.286405	0.00294648	-0.295887	0.04173	-0.276923	0.059223		Crbn	58799	-0.295849	0.0343	-0.168068	0.55056	-0.423631	0.031971
Clcnkb	56365	-0.281574	0.0106493	-0.331578	0.051173	-0.23157	0.189156		Creb3l2	208647	0.391732	0.0286	0.459124	0.161307	0.32434	0.185758
Cldn11	18417	-0.21549	0.0260161	-0.267317	0.074651	-0.163664	0.311675		Creb3l3	208677	-0.337653	0.0269	-0.35893	0.201774	-0.316377	0.131321
Cldn12	64945	-0.274797	0.0132301	-0.407281	0.021993	-0.142313	0.445352		Creb5	231991	0.541377	0.0017	0.473548	0.101629	0.609206	0.00870388
Cldn14	56173	-0.253631	0.0287274	-0.262196	0.132142	-0.245065	0.200123		Crebl2	232430	-0.348457	0.0124	-0.300191	0.236084	-0.396723	0.0386275
Cldn18	56492	-0.2873	0.0151354	-0.353312	0.05432	-0.221289	0.25032		Crebzf	233490	-0.37724	0.00243	-0.403368	0.0573577	-0.351113	0.0320806
Cldn2	12738	0.361587	0.0078406	0.375251	0.067254	0.347923	0.104616		Creg1	433375	0.574685	0.00124	0.652195	0.0279601	0.497175	0.0298987
Cldn3	12739	0.191576	0.0546773	-0.0884182	0.563557	0.47157	0.00612		Crem	12916	-0.457339	0.00558	-0.398488	0.170635	-0.51619	0.0219798
Cldn4	12740	0.992226	6.57e-05	0.810529	0.018273	1.17392	0.001589		Crim1	50766	0.904132	0.00114	1.06908	0.0210005	0.739189	0.0371567
Cldn6	54419	1.03266	0.00011792	0.92827	0.014925	1.13705	0.003763		Crip1	12925	1.33542	6.75e-05	1.47494	0.00433	1.19589	0.00349797
Cldn7	53624	1.03176	0.00026666	0.865079	0.032967	1.19843	0.004739		Crip3	114570	-0.464614	0.00468	-0.377859	0.191064	-0.55137	0.0146198
Cldn8	54420	0.596398	0.0138172	0.61362	0.091859	0.579175	0.136504		Crisp2	22024	0.574161	0.000572	0.882682	0.0022361	0.265641	0.188605
Clec11a	20256	0.115406	0.170499	0.321322	0.026752	-0.0905101	0.566348		Crisp3	11572	-0.353959	0.015	-0.160189	0.582122	-0.547728	0.00896
Clec12a	232413	0.825105	0.0010396	1.08611	0.005918	0.564103	0.13779		Crispld1	83691	-0.322388	0.0174	-0.320203	0.196412	-0.324574	0.0810272
Clec12b	71183	-0.12913	0.18042	-0.339056	0.038802	0.0807967	0.663927		Crlf2	57914	0.160709	0.18	-0.0640745	0.823429	0.385492	0.0284084
Clec1a	243653	0.216597	0.0430956	0.359544	0.039866	0.0736502	0.715711		Crp	12944	-0.639624	0.0174	-0.666216	0.173648	-0.613032	0.0955982
Clec2i	93675	0.254574	0.0397164	0.241043	0.19421	0.268105	0.194361		Crtc2	74343	-0.344129	0.0135	-0.263876	0.305113	-0.424382	0.0285072
Clec4a1	269799	0.411145	0.0665947	0.839687	0.026119	-0.017398	0.972788		Cryaa	12954	-0.294088	0.0296	-0.302783	0.226287	-0.285394	0.125111
Clec4a2	26888	0.541406	0.0124328	0.714526	0.035951	0.368286	0.297206		Cryab	12955	1.24915	0.00413	1.57106	0.0383711	0.92724	0.105076
Clec4d	17474	0.881954	7.505e-05	1.04577	0.001989	0.718135	0.01887		Crybb2	12961	-0.281094	0.00644	-0.305453	0.0907663	-0.256734	0.063581
Clec4e	56619	1.09763	0.00430055	0.931279	0.095786	1.26397	0.033013		Crybg3	224273	-0.856892	0.00316	-0.988048	0.0488201	-0.725735	0.057066
Clec4f	51811	-0.465985	0.0399665	-0.338909	0.314565	-0.593061	0.114976		Crybg3	224273	-0.596517	0.00592	-0.686386	0.0702382	-0.506648	0.0793775
Clec4n	56620	1.40868	3.93e-06	1.71766	0.000178	1.09971	0.002463		Crygd	12967	-0.0591645	0.586	0.227499	0.267347	-0.345828	0.0264583
Clec5a	23845	1.61518	2.083e-05	1.83938	0.001061	1.39098	0.005332		Crygn	214301	-0.385844	0.00298	-0.603664	0.0084583	-0.168025	0.318164
Clec7a	56644	1.85812	2.283e-05	1.81966	0.002826	1.89658	0.001917		Cryz	12972	0.592514	0.0201	0.544669	0.246101	0.640359	0.0689194
Clic1	114584	0.85535	4.4e-05	0.860127	0.003761	0.850573	0.003689		Cs	12974	0.402966	0.0395	0.445671	0.221565	0.36026	0.18248
Clic3	69454	-0.26655	0.0127348	-0.342111	0.041322	-0.190989	0.271982		Csad	246277	0.840635	0.0402	0.702183	0.372682	0.979087	0.0861705
Clic4	29876	0.228595	0.0287791	0.2445	0.121521	0.212691	0.218867		Csf1	12977	0.842322	0.000556	0.878033	0.0260256	0.806611	0.0100421
Clic6	209195	0.655732	0.00063604	0.762979	0.009763	0.548485	0.052615		Csf1r	12978	1.12238	0.00447	1.35178	0.0500088	0.89298	0.0861596
Clint1	216705	0.316421	0.00921544	0.245343	0.161731	0.387498	0.042356		Csf2ra	12982	0.472068	0.0298	0.205012	0.651328	0.739123	0.0175965
Clip1	56430	0.177891	0.028353	0.082416	0.494147	0.273366	0.037578		Csf2rb2	12984	1.08133	0.00772	0.961956	0.183956	1.2007	0.0306142
Clk3	102414	-0.154797	0.0325727	-0.0871987	0.415657	-0.222396	0.059496		Csf3	12985	-0.222963	0.0411	-0.350459	0.079801	-0.0954672	0.542784
Clmp	71566	0.789201	8.719e-05	0.859974	0.003674	0.718427	0.010626		Csnk1e	27373	0.765726	5.64e-05	0.826181	0.0044474	0.705272	0.00254385
Cln3	12752	0.264407	0.0175888	0.0487815	0.780231	0.480032	0.008498		Csnk1g3	70425	0.413552	0.00254	0.600395	0.0115776	0.226709	0.197166
Cln6	76524	0.715916	0.00385947	0.268004	0.437805	1.16383	0.003763		Csnka2ip	224291	-0.254567	0.0386	-0.254865	0.270085	-0.254269	0.136142
Clpp	53895	-0.164267	0.0441146	-0.171841	0.164372	-0.156693	0.256407		Cspg5	29873	-0.241052	0.0334	-0.283557	0.174361	-0.198546	0.201698
Clpsl2	328788	-0.236975	0.013799	-0.273045	0.064375	-0.200904	0.19532		Csprs	114564	0.51882	0.0132	0.534281	0.15566	0.503359	0.0774826
Clptm1l	218335	0.245427	0.0316176	0.262006	0.128587	0.228848	0.228046		Csrnp3	77771	-0.267304	0.0352	-0.190523	0.440509	-0.344084	0.0527504
Clrn1	229320	-0.242322	0.00315232	-0.235849	0.053943	-0.248794	0.046873		Csrp1	13007	0.532696	0.00487	0.386102	0.251304	0.679289	0.00986513
Clstn1	65945	0.360694	0.00589235	0.331864	0.085887	0.389524	0.055023		Csrp3	13009	-1.02918	0.0043	-0.89432	0.154335	-1.16405	0.0178418
Clstn2	64085	-0.225618	0.0202511	-0.237797	0.104225	-0.21344	0.176716		Cst12	69362	-0.267641	0.0292	-0.363126	0.104026	-0.172157	0.3083
Cltc	67300	0.346221	0.00454486	0.187621	0.270799	0.504821	0.008773		Cst3	13010	0.411638	0.0104	0.359428	0.215133	0.463849	0.0354455
Clu	12759	0.544688	0.00015776	0.387354	0.051025	0.702022	0.001658		Cstb	13014	2.0509	3.7e-07	1.7835	0.0005167	2.31831	5.996e-06
Clvs2	215890	-0.181706	0.0341852	-0.211288	0.10765	-0.152125	0.292056		Cstf2t	83410	-0.306519	0.0396	-0.195291	0.510335	-0.417747	0.0465549
Cmah	12763	-0.401038	0.0316227	-0.140136	0.623112	-0.661939	0.029968		Ctc1	68964	0.453805	0.00352	0.701385	0.0104824	0.206224	0.309183
Cmc1	67899	-0.174376	0.0576046	-0.0030117	0.98514	-0.34574	0.024416		Ctcfl	664799	-0.42017	0.0147	-0.389549	0.214257	-0.450791	0.0565171
Cmc2	66531	-0.305427	0.0107881	-0.0949868	0.588438	-0.515868	0.007898		Ctcflos;Gm40011	74161;105244392	-2.33573	0.000235	-2.51043	0.0125277	-2.16104	0.00685779
Cmklr1	14747	0.57539	0.00012949	0.663091	0.003333	0.487689	0.020866		Ctf1	13019	-0.3719	0.0268	-0.45109	0.141486	-0.29271	0.202294
Cmpk1	66588	0.192893	0.0414327	0.193243	0.175122	0.192544	0.226038		Ctgf	14219	1.04898	0.00652	0.738982	0.288241	1.35897	0.0116374
Cmtm3	68119	0.503633	0.00036518	0.603822	0.005348	0.403444	0.049066		Cth	107869	-0.836378	0.0111	-0.69679	0.243304	-0.975966	0.0316175
Cmtm5	67272	-0.218648	0.018405	-0.21963	0.113127	-0.217667	0.14764		Ctif	269037	-0.537004	0.0138	-0.433064	0.278925	-0.640944	0.0336888
Cmtm7	102545	0.389891	0.00050784	0.329256	0.042694	0.450526	0.007796		Ctla2a	13024	1.09389	0.00489	1.16094	0.0853155	1.02685	0.0479644
Cmtm8	70031	-0.482719	0.00135659	-0.456196	0.041445	-0.509242	0.024981		Ctnna1	12385	0.771017	4.47e-05	0.928228	0.0017678	0.613806	0.00552367
Cndp1	338403	-0.17659	0.0299886	-0.277249	0.035154	-0.0759321	0.603512		Ctnnal1	54366	0.464133	0.0486	0.446629	0.319415	0.481636	0.141975
Cndp2	66054	0.310346	0.0467121	0.139017	0.559691	0.481674	0.062074		Ctnnb1;Gm38502	12387;102637827	0.466966	0.000332	0.386155	0.0603467	0.547776	0.00175737
Cnep1r1	382030	0.219271	0.00563928	0.282786	0.022682	0.155756	0.213001		Ctnnd1	12388	0.323477	0.0166	0.334189	0.17322	0.312765	0.0897162
Cnga1	12788	-0.145771	0.0312724	-0.0652152	0.519206	-0.226326	0.039855		Ctps	51797	2.03882	3.34e-07	2.11591	0.0001091	1.96173	1.652e-05
Cnga3	12790	-0.275935	0.00861382	-0.316018	0.050329	-0.235852	0.157499		Ctps2	55936	0.610624	0.00918	0.766543	0.0649091	0.454706	0.147026
Cnga4	233649	-0.255901	0.00528316	-0.215904	0.105117	-0.295897	0.037065		Ctr9	22083	0.607358	0.000407	0.744066	0.0081631	0.470651	0.0266194
Cngb1	333329	-0.209361	0.0126906	-0.288022	0.030367	-0.1307	0.343384		Ctrl	109660	-0.433763	0.0723	-0.0964236	0.869067	-0.771102	0.027281
Cnih2	12794	-0.218368	0.00812872	-0.28743	0.026648	-0.149306	0.258965		Cts8	56094	-0.152913	0.43	0.269	0.493296	-0.574825	0.0403633
Cnksr1	194231	0.236425	0.0335902	0.134035	0.415744	0.338815	0.062254		Ctsa	19025	0.672813	0.000828	0.587433	0.0734057	0.758193	0.00480841
Cnn2	12798	0.866377	1.071e-05	1.07318	0.000357	0.659572	0.008218		Ctsb	13030	0.527392	0.000947	0.359347	0.174436	0.695436	0.00182425
Cnnm1	83674	-0.192872	0.0404258	-0.234353	0.106309	-0.15139	0.345794		Ctsd	13033	0.973482	7.48e-05	0.672135	0.0643556	1.27483	0.000216285
Cnot6	104625	0.306778	0.00171225	0.323079	0.028642	0.290477	0.048509		Ctsk	13038	0.839115	0.00539	0.614936	0.252956	1.0633	0.0112133
Cnpy1	269637	-0.218157	0.0292706	-0.225684	0.13308	-0.21063	0.202542		Ctsl	13039	0.749384	0.0476	0.397683	0.612151	1.10109	0.0402688
Cnst	226744	-0.434283	0.00234067	-0.18174	0.352311	-0.686825	0.002932		Ctss	13040	1.59567	0.00654	1.44909	0.162539	1.74225	0.0293573
Cntd1	68107	-0.247332	0.007138	-0.298058	0.036393	-0.196605	0.17624		Ctsz	64138	0.901389	0.000859	0.758025	0.0856028	1.04475	0.00420206
Cntfr	12804	-0.407668	0.00135666	-0.360557	0.053105	-0.454779	0.018423		Cttn	13043	0.675916	8.66e-05	0.512601	0.0472054	0.839231	0.000373924
Cntln	338349	0.282445	0.0186564	0.346536	0.062468	0.218353	0.267929		Cttnbp2nl	80281	0.911903	0.000374	0.77458	0.0572673	1.04923	0.00223148
Cntn1	12805	-0.265776	0.00573011	-0.2501	0.079207	-0.281452	0.059154		Cuedc2	67116	0.289864	0.0305	0.351664	0.15178	0.228064	0.214011
Cntn3	18488	-0.194586	0.0195631	-0.187723	0.129291	-0.20145	0.135987		Cul7	66515	0.457796	0.00609	0.479522	0.100743	0.43607	0.0518067
Cntnap3	238680	-0.268162	0.00319972	-0.352996	0.013563	-0.174406	0.191531		Cutc	66388	-0.380227	0.0103	-0.412138	0.119004	-0.348317	0.0821055
Cntnap3	238680	-0.240203	0.00479784	-0.306	0.021498	-0.183327	0.194099		Cux1	13047	0.252912	0.0766	-0.00340283	0.992534	0.509227	0.015452
Cntnap5a	636808	-0.16129	0.0374098	-0.155104	0.181343	-0.167475	0.194356		Cux2	13048	-0.556801	0.0212	-0.0301262	0.96035	-1.08348	0.00300898
Cntnap5b	241175	-0.214249	0.0242707	-0.238452	0.098766	-0.190046	0.224574		Cwf19l1	72502	-0.367823	0.0661	-0.0196102	0.969956	-0.716036	0.0148425
Cntnap5c	620292	-0.143666	0.0395177	-0.210977	0.058353	-0.0763557	0.541381		Cx3cl1	20312	1.14514	0.000103	1.24991	0.0064574	1.04037	0.00440823
Cntrob	216846	-0.147929	0.0397645	-0.115851	0.278917	-0.180007	0.132641		Cx3cr1	13051	1.26666	7.53e-05	1.18165	0.013705	1.35168	0.00107706
Coa4	68185	-0.253927	0.00099342	-0.28461	0.015683	-0.223243	0.051686		Cxadr	13052	1.21274	1.14e-05	1.12598	0.0041676	1.29951	0.000231119
Coasy	71743	-0.207832	0.0440728	-0.255471	0.109218	-0.160193	0.366164		Cxcl10	15945	0.827302	0.0446	0.575905	0.478928	1.0787	0.062522
Cobll1	319876	-0.301454	0.00323457	-0.397823	0.013511	-0.205085	0.197567		Cxcl11	56066	-0.721374	0.0202	-0.484918	0.414513	-0.95783	0.0280665
Coch	12810	-0.199149	0.00966747	-0.174914	0.120656	-0.223384	0.065206		Cxcl12	20315	-1.00165	0.000129	-0.983652	0.014448	-1.01964	0.00235756
Cog4	102339	-0.212071	0.0161203	-0.0842488	0.513764	-0.339892	0.016693		Cxcl13	55985	-2.42764	0.00194	-3.16703	0.017561	-1.68825	0.0918538
Col10a1	12813	-0.292363	0.00786862	-0.47939	0.007607	-0.105335	0.57594		Cxcl14	57266	1.65048	0.0132	1.14775	0.356171	2.1532	0.0208663
Col11a1	12814	-0.199099	0.0267653	-0.247515	0.075812	-0.150682	0.316904		Cxcl16	66102	1.63222	0.000166	1.50698	0.0242732	1.75747	0.00187559
Col12a1	12816	0.452697	0.010549	0.437126	0.096671	0.468269	0.095025		Cxcr4	12767	1.35632	0.000123	1.48843	0.0071369	1.22421	0.00510234
Col13a1	12817	-0.220969	0.015346	-0.22185	0.103647	-0.220089	0.133844		Cxxc4	319478	-0.325313	0.0321	-0.316706	0.262847	-0.333919	0.111587
Col14a1	12818	0.368951	0.0192608	0.607149	0.018141	0.130753	0.643287		Cyb561	13056	0.519931	0.0308	0.463011	0.305928	0.576851	0.0835529
Col15a1	12819	0.499904	0.00935189	0.635845	0.034609	0.363964	0.23903		Cyb561a3	225912	0.340488	0.0142	0.406638	0.101944	0.274338	0.144471
Col17a1	12821	-0.273318	0.00419313	-0.305065	0.036448	-0.241572	0.102854		Cyb5d1	327951	-0.21904	0.111	-0.0330121	0.925787	-0.405068	0.0412546
Col18a1	12822	-0.274648	0.00260839	-0.280706	0.040865	-0.26859	0.052243		Cyb5r1	72017	0.905185	0.0191	0.885143	0.210667	0.925227	0.0809913
Col1a1	12842	0.991327	0.00182606	1.03224	0.031305	0.950414	0.047348		Cyb5r2	320635	-0.298037	0.0143	-0.331594	0.129438	-0.26448	0.109784
Col1a2	12843	1.0847	0.00089306	1.13749	0.020893	1.03191	0.033671		Cyb5r4	266690	0.359914	0.0162	0.406893	0.132209	0.312934	0.123999
Col20a1	73368	-0.273266	0.00871187	-0.281649	0.072517	-0.264882	0.107592		Cyba	13057	0.660453	0.042	0.517567	0.412416	0.803338	0.0771469
Col20a1;9230112E08Rik	73368;320800	-0.239693	0.0152903	-0.232655	0.113284	-0.246732	0.12023		Cybb	13058	2.21892	0.000202	2.28431	0.0145485	2.15352	0.00454164
Col24a1	71355	-0.269143	0.0135747	-0.31068	0.06337	-0.227607	0.194965		Cyfip1	20430	0.449229	0.00437	0.44868	0.100642	0.449778	0.0335018
Col25a1	77018	-0.274459	0.0162497	-0.324747	0.065058	-0.224171	0.228044		Cygb	114886	0.565924	0.0215	0.273241	0.581444	0.858607	0.0147181
Col26a1	140709	-0.215823	0.0325462	-0.238723	0.119669	-0.192924	0.252383		Cylc1	67407	-0.175924	0.108	0.0392874	0.885277	-0.391135	0.0159149
Col28a1	213945	-0.232605	0.0218263	-0.295393	0.061458	-0.169817	0.313446		Cyp17a1	13074	-1.96684	0.0126	-0.295466	0.871806	-3.63822	0.00223148
Col2a1	12824	-0.221954	0.0379991	-0.239461	0.138886	-0.204446	0.255316		Cyp19a1	13075	-0.237968	0.0483	-0.177355	0.454385	-0.298582	0.0774458
Col3a1	12825	1.0722	0.0003294	1.20734	0.007499	0.93707	0.030621		Cyp1a2	13077	-1.66627	0.00177	-2.04828	0.0231859	-1.28425	0.0606217
Col4a1	12826	0.431934	0.0114436	0.389151	0.121115	0.474717	0.078619		Cyp20a1	77951	0.359488	0.00599	0.405037	0.0764027	0.313939	0.0725837
Col4a2	12827	0.501917	0.00269202	0.537717	0.033908	0.466118	0.066902		Cyp26b1	232174	-0.45563	0.0333	-0.341892	0.40812	-0.569368	0.0568589
Col6a1	12833	0.48145	0.00786447	0.670938	0.019765	0.291962	0.318447		Cyp27a1	104086	-0.968762	0.000682	-1.16969	0.0128269	-0.767837	0.0320239
Col6a3	12835	1.46399	0.00053913	1.62995	0.011226	1.29803	0.036571		Cyp2a22	233005	-1.16804	0.00123	-0.342777	0.611025	-1.9933	0.000326372
Col6a4	68553	-0.215363	0.0193879	-0.211572	0.122893	-0.219154	0.14237		Cyp2a5;Cyp2a4	13087;13086	0.968491	0.0134	1.23458	0.0777106	0.702399	0.183376
Col6a5	665033	0.666053	0.0292614	0.909938	0.058959	0.422168	0.419346		Cyp2b13	13089	-3.13511	0.00344	-1.10242	0.593485	-5.16779	0.00124881
Col7a1;Mir711	12836;751536	-0.203845	0.0432419	-0.258829	0.098733	-0.14886	0.393465		Cyp2b9	13094	-4.59583	0.000222	-5.06979	0.0103078	-4.12188	0.00793003
Col8a1	12837	0.679899	0.00037853	0.92216	0.002552	0.437637	0.119676		Cyp2c29	13095	-3.51407	0.00093	-3.41934	0.0509451	-3.6088	0.00963971
Col9a1	12839	-0.197266	0.0478581	-0.236163	0.123785	-0.158369	0.356002		Cyp2c37	13096	-4.31346	5.55e-05	-4.42117	0.0063238	-4.20576	0.00165969
Col9a2	12840	-0.244565	0.046559	-0.331661	0.08582	-0.15747	0.46582		Cyp2c38	13097	-3.08587	0.00358	-2.78538	0.12902	-3.38636	0.0182937
Colec10	239447	-0.712196	0.0152903	-0.391175	0.353548	-1.03322	0.027688		Cyp2c39	13098	-1.48146	0.00791	-0.625328	0.567736	-2.33759	0.00405051
Colec11	71693	-0.185098	0.0848032	0.0355882	0.845007	-0.405785	0.025627		Cyp2c40	13099	-1.76671	0.000262	-1.88406	0.0139038	-1.64937	0.00699576
Colec12	140792	0.286327	0.00671898	0.344351	0.035493	0.228303	0.171365		Cyp2c44	226143	-1.03053	0.0336	-0.506652	0.610944	-1.55441	0.0242629
Colgalt1	234407	0.427433	0.00198008	0.239937	0.207428	0.614929	0.004739		Cyp2c50	107141	-2.98695	0.000988	-2.54583	0.0867349	-3.42807	0.00493375
Colq	382864	-0.191749	0.0410728	-0.275504	0.065058	-0.107994	0.517843		Cyp2c53-ps	638988	-0.33809	0.0287	-0.312365	0.278567	-0.363816	0.0881725
Commd10	69456	0.377603	0.0106739	0.710552	0.00428	0.0446535	0.878684		Cyp2c54	404195	-3.03185	0.000327	-2.81915	0.0351137	-3.24456	0.00338388
Comp	12845	-0.219604	0.0215093	-0.26486	0.072225	-0.174347	0.267914		Cyp2c69	100043108	-3.59695	0.004	-1.40796	0.556228	-5.78595	0.00173272
Comt	12846	0.179057	0.00902226	0.192988	0.063929	0.165127	0.129415		Cyp2c70	226105	-0.545469	0.038	-0.28602	0.595998	-0.804918	0.0311397
Comtd1	69156	0.366705	0.0158306	0.207262	0.342857	0.526147	0.030234		Cyp2d10	13101	-0.474923	0.0149	-0.459264	0.195251	-0.490581	0.0665749
Cops3	26572	-0.138618	0.0656213	-0.0231416	0.855686	-0.254094	0.043517		Cyp2d13	68444	-2.12314	7.55e-05	-2.12065	0.0092244	-2.12563	0.00173179
Cops6	26893	-0.0528841	0.432944	0.148926	0.155786	-0.254695	0.026431		Cyp2d22	56448	-0.767344	0.0067	-0.670913	0.182048	-0.863775	0.0257104
Copz2	56358	-0.258789	0.047603	0.0861168	0.676053	-0.603696	0.006917		Cyp2d26	76279	-0.364466	0.00636	-0.255044	0.289811	-0.473888	0.0111794
Coq3	230027	-0.292323	0.00296932	-0.0882325	0.522267	-0.496414	0.00228		Cyp2d37-ps	627860	-1.50121	7.17e-06	-1.53329	0.0015716	-1.46912	0.000325453
Coq5	52064	-0.235516	0.0372789	-0.153576	0.358854	-0.317456	0.087857		Cyp2d40	71754	-1.67853	0.000207	-1.57943	0.0251387	-1.77762	0.00257883
Coq9	67914	-0.191928	0.0194257	-0.128538	0.279914	-0.255317	0.05171		Cyp2d9	13105	1.27442	0.00281	-0.606909	0.433327	3.15574	2.9433e-05
Coro1a	12721	0.704372	9.693e-05	0.653626	0.011197	0.755118	0.003995		Cyp2e1	13106	-1.90195	0.00414	-2.19051	0.0573379	-1.61339	0.0663157
Coro1c	23790	0.514479	0.00060914	0.34637	0.097317	0.682589	0.003561		Cyp2g1	13108	-0.956256	0.0006	-0.65298	0.148659	-1.25953	0.00124881
Coro2a	107684	0.475513	0.00046857	0.415272	0.03587	0.535755	0.008593		Cyp2j5	13109	-0.507713	0.0507	-0.165336	0.77898	-0.850091	0.023119
Cotl1	72042	0.439913	0.00332804	0.481411	0.034902	0.398414	0.082715		Cyp2j6	13110	0.615904	0.00936	0.66253	0.115996	0.569277	0.0755809
Cox14	66379	-0.202248	0.0115787	-0.0398097	0.746955	-0.364686	0.005531		Cyp3a13	13113	-0.547566	0.00591	-0.543697	0.119542	-0.551435	0.0397611
Cp	12870	0.389951	5.322e-05	0.312449	0.017687	0.467453	0.001263		Cyp3a16	13114	-3.13785	0.00381	-0.288227	0.909857	-5.98747	0.000457155
Cpa4	71791	-0.193211	0.0172402	-0.293556	0.024463	-0.0928671	0.505251		Cyp3a44	337924	-2.18453	0.000202	-0.940343	0.316434	-3.42872	0.000123937
Cpa6	329093	-0.146056	0.0493835	-0.184615	0.109023	-0.107497	0.406111		Cyp3a59	100041449	-1.38441	0.0129	-0.525345	0.644512	-2.24348	0.00558746
Cpd	12874	0.353482	0.0306681	0.373168	0.129891	0.333795	0.218081		Cyp4a10;Cyp4a31	13117;666168	-2.94381	0.000729	-3.47591	0.0152139	-2.41171	0.028421
Cpe	12876	1.18444	4.75e-06	1.32578	0.000357	1.04311	0.001529		Cyp4a12a	277753	2.36462	0.000239	1.21027	0.235944	3.51896	0.000216285
Cpeb1	12877	0.52397	0.00474743	0.385146	0.144189	0.662795	0.021429		Cyp4a14	13119	-3.96368	0.000278	-4.86401	0.0061749	-3.06335	0.0219635
Cpeb4	67579	-0.399033	0.00045632	-0.365103	0.028593	-0.432962	0.010709		Cyp4a29	230639	-0.243348	0.0361	-0.245894	0.257155	-0.240803	0.133761
Cped1	214642	-0.195629	0.020182	-0.180808	0.145653	-0.21045	0.123342		Cyp4a30b	435802	-0.128324	0.22	0.063793	0.795356	-0.320442	0.0360624
Cplx4	225644	-0.169585	0.0366969	-0.067417	0.585126	-0.271753	0.040874		Cyp4a32;Cyp4a10	100040843;13117	-1.51008	0.00394	-2.33785	0.0113944	-0.68231	0.319261
Cpn2	71756	-0.241094	0.0113908	-0.26247	0.069827	-0.219717	0.149612		Cyp4b1	13120	-0.784232	0.0163	-0.809096	0.171949	-0.759367	0.0880537
Cpne3	70568	0.222085	0.00633849	0.237606	0.054338	0.206564	0.105722		Cyp4f13	170716	-0.441386	0.042	-0.462798	0.255497	-0.419974	0.162082
Cpne4	74020	-0.204621	0.00998557	-0.186985	0.109623	-0.222257	0.075316		Cyp4f14	64385	-1.32882	0.0252	-0.766356	0.512722	-1.89128	0.0243562
Cpne7	102278	-0.252991	0.0187529	-0.325721	0.052884	-0.18026	0.311571		Cyp4f15	106648	-1.86208	0.000339	-1.77648	0.0314435	-1.94768	0.00405051
Cpne8	66871	1.43089	3.523e-05	1.49887	0.002535	1.3629	0.004051		Cyp4f18	72054	0.569164	0.0218	0.666784	0.139587	0.471545	0.162971
Cpox	12892	-0.806583	5.2e-05	-0.497625	0.055452	-1.11554	0.00053		Cyp4x1	81906	-0.275846	0.0461	-0.273076	0.297723	-0.278615	0.147339
Cpsf4l	52670	-0.535727	0.012723	-0.4695	0.135518	-0.601955	0.077238		Cyp51	13121	-2.76474	3.7e-07	-2.5831	0.0002915	-2.94637	9.608e-06
Cpt1a	12894	-0.293099	0.0157111	-0.247821	0.162425	-0.338377	0.080188		Cyp7a1	13122	-2.42676	0.0047	-2.42641	0.103924	-2.4271	0.0352981
Cpt2	12896	-0.458864	0.00037691	-0.370692	0.045193	-0.547036	0.005146		Cyp7b1	13123	-1.08826	0.00265	-1.76813	0.0059779	-0.40839	0.386261
Cpvl	71287	-0.255163	0.00819817	-0.268953	0.065438	-0.241374	0.113086		Cyp8b1	13124	-2.32255	0.0126	-2.49627	0.135051	-2.14883	0.0884273
Cpxm1	56264	1.40628	0.00021466	1.59408	0.005295	1.21847	0.02486		Cypt12	75439	-0.173825	0.064	-0.050413	0.818602	-0.297237	0.0281104
Cpxm2	55987	0.443336	0.00833769	0.665194	0.013791	0.221478	0.425264		Cyr61	16007	1.35715	9.42e-05	1.52959	0.0047904	1.18471	0.005157
Crabp1	12903	-0.243792	0.0392812	-0.287015	0.113559	-0.200568	0.317742		Cysltr1	58861	0.835801	0.00806	0.81112	0.147786	0.860482	0.0443869
Crb2	241324	-0.180848	0.0391271	-0.253186	0.068164	-0.108511	0.480721		Cystm1	66060	0.695092	0.000116	0.698358	0.0118605	0.691826	0.0025794
Crcp	12909	-0.230346	0.0270718	-0.241778	0.123621	-0.218914	0.202411		Cyth2	19158	0.430556	0.00511	0.416406	0.121129	0.444706	0.0319976
Creb3l1	26427	0.610677	0.00061286	0.467938	0.065767	0.753417	0.00585		Cyth3	19159	0.504017	0.0072	0.348619	0.305967	0.659416	0.0119908
Creb3l2	208647	0.267645	0.0451959	0.319275	0.120506	0.216016	0.345674		Cyth4	72318	0.795231	0.0371	0.78338	0.273924	0.807083	0.126403
Creb3l3	208677	-0.451521	0.0002388	-0.492406	0.007441	-0.410636	0.020612		D030024E09Rik	432956	-0.231662	0.0701	-0.0838883	0.773356	-0.379435	0.0386572
Creb5	231991	0.234134	0.0317513	0.182483	0.256226	0.285785	0.110282		D030047H15Rik	100037396	-0.336341	0.0361	-0.243314	0.4363	-0.429368	0.0561599
Crebl2	232430	-0.294043	0.00271584	-0.296668	0.044164	-0.291418	0.050358		D030068K23Rik	628686	-0.230888	0.127	-0.0219527	0.955386	-0.439824	0.0438319
Crebzf	233490	-0.243068	0.00839455	-0.236793	0.084741	-0.249342	0.084942		D10Jhu81e	28295	-0.424359	0.00552	-0.276816	0.315269	-0.571902	0.00780999
Creld1	171508	-0.241516	0.00055162	-0.242648	0.020032	-0.240384	0.020356		D130020L05Rik	319760	-0.698246	0.0006	-0.78406	0.0179188	-0.612431	0.0176888
Crh	12918	-0.168428	0.0148545	-0.155953	0.126429	-0.180902	0.102638		D130043K22Rik	210108	-0.284418	0.0259	-0.248091	0.29868	-0.320745	0.0701698
Crhr1	12921	-0.257771	0.0136558	-0.270783	0.085604	-0.24476	0.144867		D17H6S56E-5	110956	1.34827	0.000108	1.63613	0.0032338	1.06042	0.0112133
Crhr2	12922	-0.297308	0.00337201	-0.305399	0.04578	-0.289216	0.06267		D3Ertd254e	241944	0.331041	0.0258	0.156044	0.605978	0.506038	0.0171314
Crim1	50766	0.324903	0.0043539	0.186247	0.24229	0.463558	0.009711		D430020J02Rik	319545	0.54418	0.000544	0.71661	0.0063238	0.37175	0.0548139
Crip1	12925	0.922762	0.00022828	0.995015	0.007819	0.850509	0.018795		D630024D03Rik	414116	-0.741949	0.012	-0.368412	0.519964	-1.11548	0.00828461
Crip3	114570	-0.29658	0.0182969	-0.422417	0.034709	-0.170743	0.420156		D630033O11Rik	235302	-1.31355	0.000116	-1.11017	0.0322551	-1.51693	0.000845855
Crisp1	11571	-0.188508	0.0103839	-0.202102	0.06985	-0.174914	0.135564		D630039A03Rik	242484	-1.43096	1.32e-05	-1.43632	0.0026081	-1.42559	0.000468214
Crisp3	11572	-0.160284	0.0171498	-0.0954468	0.325402	-0.225121	0.035888		D630045J12Rik	330286	0.7149	0.0193	0.553287	0.333855	0.876513	0.0390309
Crisp4	78081	-0.150154	0.0175492	-0.143493	0.126028	-0.156814	0.124938		D730005E14Rik	109361	0.607074	0.0349	0.71331	0.178865	0.500838	0.205086
Crispld2	78892	0.301124	0.0293619	0.295296	0.152305	0.306952	0.177216		D7Ertd143e;Mir291a;Mir292;Mir293;Mir294;Mir295;Mir291b	100303645;100049715;100049711;100049714;100049712;100049713;100124471	-0.481721	0.0104	-0.576666	0.083384	-0.386775	0.125421
Crnkl1	66877	0.246396	0.0267672	0.232759	0.159837	0.260033	0.154376		D830031N03Rik	442834	0.389643	0.0207	0.529049	0.0814447	0.250237	0.276528
Crocc	230872	-0.20749	0.026508	-0.34758	0.022919	-0.0674006	0.696794		D830046C22Rik;Gpr146	320197;80290	-0.352209	0.0333	-0.415757	0.17247	-0.288661	0.203562
Crocc2	381284	-0.297471	0.0160423	-0.341168	0.071138	-0.253773	0.204914		D930016D06Rik	100662	-0.424293	0.00359	-0.336718	0.185013	-0.511868	0.0107168
Crtac1	72832	-0.202783	0.0302531	-0.227362	0.109937	-0.178204	0.252383		Dab2	13132	1.04142	0.000606	1.41144	0.0057208	0.671412	0.0730669
Crtap	56693	0.459428	0.0265819	0.619566	0.057354	0.299289	0.394614		Dach1	13134	-0.263232	0.0256	-0.276296	0.203212	-0.250167	0.122518
Crtc2	74343	-0.195651	0.0623535	-0.472189	0.009675	0.0808859	0.685173		Dact2	240025	-0.338741	0.0302	-0.307493	0.293811	-0.369989	0.0867085
Crxos	546024	-0.348818	0.0049811	-0.348197	0.061451	-0.34944	0.068874		Dag1	13138	0.572425	0.00322	0.665319	0.047739	0.479531	0.0604987
Cryab	12955	0.659551	0.00614935	0.645291	0.072517	0.67381	0.071727		Dapp1	26377	1.03012	0.000178	1.19684	0.0063272	0.863405	0.0105043
Cryba1	12957	-0.150469	0.0595705	-0.256152	0.049934	-0.0447848	0.773109		Dars	226414	-0.197461	0.0552	-0.0270389	0.917361	-0.367882	0.0146198
Cryba4	12959	-0.228098	0.0427113	-0.309168	0.080687	-0.147027	0.455445		Dazap1	70248	-0.2544	0.00701	-0.161305	0.351923	-0.347495	0.00905722
Crybb2	12961	-0.18635	0.0402024	-0.200781	0.144311	-0.171918	0.261874		Dbf4	27214	0.899457	0.000752	0.675224	0.121129	1.12369	0.00221761
Crybb3	12962	-0.255642	0.0266362	-0.296622	0.092815	-0.214662	0.262201		Dbn1	56320	0.332105	0.0107	0.198303	0.41884	0.465906	0.011426
Crygb	12965	-0.298616	0.0322111	-0.319352	0.129329	-0.277881	0.230857		Dbnl	13169	0.446391	0.0122	0.36606	0.259131	0.526723	0.0321097
Crygc	12966	-0.262685	0.0175485	-0.331736	0.05435	-0.193634	0.286804		Dbp	13170	-0.948768	0.0178	-1.28518	0.074766	-0.612355	0.260756
Cryl1	68631	-0.209654	0.109468	-0.505861	0.024093	0.0865533	0.736032		Dbt	13171	-0.839168	0.000913	-0.600753	0.149913	-1.07758	0.00216318
Cs	12974	0.369168	0.00153526	0.424889	0.017524	0.313448	0.073738		Dcaf11	28199	-0.645608	0.00369	-0.288461	0.485007	-1.00276	0.00207514
Cse1l	110750	0.172748	0.0404801	0.137299	0.274264	0.208198	0.138101		Dcaf12	68970	0.327015	0.0196	0.302066	0.240782	0.351963	0.0686293
Csf1	12977	0.586562	0.00020875	0.584937	0.011808	0.588186	0.010315		Dcaf5	320808	-0.322058	0.0118	-0.594417	0.0107326	-0.0496994	0.796656
Csf1r	12978	0.291695	0.0605691	0.568396	0.028642	0.0149929	0.96522		Dcaf6	74106	-0.618693	0.00317	-0.537605	0.137066	-0.699781	0.0140204
Csf2ra	12982	0.492393	0.00408909	0.432156	0.084741	0.552631	0.035888		Dcbld1	66686	0.350499	0.00411	0.380901	0.0715993	0.320097	0.048617
Csf2rb	12983	0.741802	0.00059237	0.896429	0.00701	0.587175	0.065196		Dcbld2	73379	0.238041	0.0315	0.220453	0.288204	0.255629	0.0949991
Csf2rb2	12984	0.933605	0.00017694	0.964692	0.008404	0.902519	0.01163		Dcdc2a	195208	1.30141	0.00555	1.2131	0.140869	1.38973	0.0289192
Csf3	12985	-0.21437	0.00620105	-0.233566	0.05046	-0.195174	0.111832		Dcdc5	329482	-0.131171	0.307	0.196239	0.450867	-0.458582	0.0168625
Csf3r	12986	1.16598	5.064e-05	1.28636	0.002444	1.0456	0.008084		Dchs1	233651	0.363225	0.0498	0.456143	0.186492	0.270307	0.295364
Csmd1	94109	-0.197425	0.00535906	-0.22819	0.036397	-0.166659	0.133563		Dck	13178	0.814025	0.00251	0.726459	0.114079	0.90159	0.0132642
Csmd2	329942	-0.191134	0.0383122	-0.233086	0.101495	-0.149181	0.34168		Dcp2	70640	0.471748	0.00299	0.564058	0.0393386	0.379438	0.0681949
Csmd3	239420	-0.209099	0.013892	-0.222739	0.083066	-0.195459	0.153111		Dcpp2	630537	-0.333379	0.241	0.146792	0.829597	-0.813551	0.0491756
Csn1s2b	12992	-0.139003	0.029745	-0.168874	0.086879	-0.109131	0.309463		Dcps	69305	-0.465647	0.00586	-0.601067	0.0436733	-0.330226	0.139477
Csn2	12991	-0.154124	0.0418071	-0.178472	0.123788	-0.129776	0.314236		Dct	13190	-0.418579	0.038	-0.356723	0.355143	-0.480436	0.0866212
Csn3	12994	0.247873	0.0109664	0.380234	0.015705	0.115512	0.482067		Dctd;Gm39174	320685;105243185	0.341724	0.0357	0.328054	0.282378	0.355393	0.11482
Csnk1a1	93687	0.128402	0.0228552	0.171002	0.053673	0.085803	0.363785		Dctn2	69654	0.35307	0.0062	0.316456	0.164613	0.389683	0.0267389
Csnk1d	104318	0.234727	0.0020393	0.195902	0.075496	0.273551	0.018615		Dctn3	53598	0.375635	0.00932	0.484367	0.0592195	0.266902	0.166266
Csnk1e	27373	0.558381	5.571e-05	0.522703	0.007155	0.594058	0.002851		Dctn4	67665	0.394162	0.00267	0.601891	0.0088942	0.186433	0.270748
Csnk1g1	214897	0.171353	0.0243465	0.0805569	0.472487	0.262148	0.03288		Dctn5	59288	0.340143	0.0104	0.306545	0.200028	0.373741	0.039798
Cspp1	211660	-0.227508	0.0443311	-0.295716	0.093964	0.148546	0.379033		Dcun1d1	114893	-0.608662	3.34e-05	-0.651771	0.0032309	-0.565552	0.00161941
Csrp1	13007	0.793364	0.0003294	0.928855	0.005738	0.657873	0.039732		Dcxr	67880	-1.11235	1.51e-05	-0.909134	0.0113158	-1.31556	0.000130466
Csrp3	13009	-0.526451	0.0315981	0.0676794	0.866967	-1.12058	0.006632		Ddb1	13194	0.621483	7.05e-05	0.70346	0.0037632	0.539506	0.00445721
Cst12	69362	-0.127373	0.0774444	-0.244825	0.041243	-0.00992155	0.95219		Ddhd2	72108	0.352278	0.043	0.136227	0.719674	0.568329	0.0228224
Cst3	13010	0.294075	0.008148	0.242822	0.131689	0.345328	0.046717		Ddi2;Rsc1a1	68817;69994	-0.732752	9.61e-06	-0.842657	0.0008356	-0.622846	0.00124522
Csta1	209294	-0.1452	0.0430342	-0.155346	0.153183	-0.135054	0.265864		Ddias	74041	0.73183	0.00164	0.857189	0.0283738	0.606471	0.0426945
Cstb	13014	1.22722	9.525e-05	1.02395	0.019885	1.43049	0.00228		Ddit4	74747	1.74416	0.00214	1.49737	0.120752	1.99096	0.00968532
Ctbp2	13017	0.368011	0.00050318	0.347599	0.025842	0.388423	0.013549		Ddit4l	73284	0.491678	0.0118	0.184996	0.641823	0.79836	0.00499946
Ctcfl	664799	-0.20318	0.00492804	-0.194524	0.070294	-0.211835	0.05771		Ddost	13200	0.307297	0.0111	0.389128	0.0703161	0.225466	0.164147
Ctdp1	67655	0.1428	0.047545	0.0291984	0.805196	0.256402	0.031844		Ddr1	12305	1.27241	0.00412	1.38984	0.0701802	1.15498	0.0499974
Ctdsp1	227292	-0.278265	0.00126956	-0.310077	0.018627	-0.246452	0.056512		Ddrgk1	77006	-0.410868	0.00208	-0.503339	0.0265202	-0.318396	0.0650897
Ctf1	13019	-0.33934	0.00591012	-0.265935	0.133019	-0.412744	0.031413		Ddt	13202	-0.678086	0.00538	-0.772237	0.0690158	-0.583935	0.0719821
Ctgf	14219	0.864054	0.0101425	0.86979	0.083931	0.858318	0.107439		Ddx10	77591	-0.276876	0.0336	-0.516526	0.0308682	-0.037226	0.856596
Ctif	269037	-0.553891	0.00014873	-0.359202	0.068468	-0.74858	0.001121		Ddx11	320209	-0.234571	0.0858	-0.0486243	0.88588	-0.420518	0.0331886
Ctla2a	13024	0.406636	0.0123977	0.537269	0.035881	0.276003	0.298228		Ddx21	56200	0.207233	0.0801	0.0413169	0.888494	0.373149	0.0296952
Ctnna1	12385	0.430189	0.00198042	0.344454	0.084921	0.515925	0.015374		Ddx24	27225	0.200293	0.0675	0.076427	0.7568	0.32416	0.0388565
Ctnnal1	54366	0.365341	0.0028002	0.370476	0.043886	0.360206	0.052395		Ddx27	228889	0.349671	0.0379	0.325764	0.305881	0.373577	0.110415
Ctnnb1	12387	0.36877	0.00047378	0.304057	0.045574	0.433482	0.006654		Ddx39	68278	0.330224	0.0396	0.226298	0.473661	0.43415	0.05418
Ctnnbl1	66642	-0.170082	0.0209515	-0.233543	0.045084	-0.106622	0.388842		Ddx3y	26900	-0.334936	0.0149	-0.224936	0.387362	-0.444936	0.0212572
Ctnnd1	12388	0.238897	0.0326436	0.253505	0.132922	0.224288	0.228363		Ddx41	72935	0.629639	0.00111	0.640653	0.046365	0.618624	0.0142271
Ctnnd2	18163	0.330921	0.0137203	0.294837	0.134194	0.367005	0.085637		Ddx52	78394	0.464838	0.0102	0.518841	0.106741	0.410836	0.0919629
Ctps	51797	0.827204	0.00022065	0.798727	0.014769	0.855681	0.008845		Ddx55	67848	0.200929	0.0478	0.0871832	0.691771	0.314674	0.0302542
Ctps2	55936	0.619011	0.00050872	0.729165	0.007498	0.508857	0.050847		Decr1	67460	-0.328332	0.0719	-0.131854	0.746515	-0.524809	0.0443869
Ctr9	22083	0.166698	0.0387896	0.210322	0.092886	0.123073	0.3719		Decr2	26378	-0.916034	0.0287	-0.839543	0.282931	-0.992526	0.0861596
Ctsa	19025	0.193711	0.0308047	0.114099	0.387232	0.273324	0.060752		Defb1	13214	1.96201	0.00226	1.9492	0.0734785	1.97482	0.0206999
Ctsd	13033	0.500021	0.00011466	0.527078	0.005391	0.472963	0.009881		Defb13	246083	-0.362801	0.0195	-0.396388	0.160062	-0.329214	0.120748
Ctsf	56464	-0.280429	0.0266241	-0.276519	0.142521	-0.284338	0.171093		Defb21	403172	-0.333063	0.0304	-0.352022	0.215953	-0.314104	0.137959
Ctsk	13038	0.471704	0.0292206	0.566777	0.088846	0.376631	0.298302		Defb25	654459	-0.307001	0.0465	-0.237303	0.431605	-0.376699	0.0813346
Ctsr	56835	-0.190775	0.0419218	-0.304467	0.045428	-0.0770824	0.656793		Defb33	654453	-0.513775	0.00533	-0.372193	0.257159	-0.655356	0.0106739
Ctss	13040	1.15954	0.00017024	1.49528	0.002041	0.823804	0.058131		Defb37	353320	-0.369456	0.0108	-0.234355	0.388411	-0.504556	0.0135582
Ctsw	13041	0.319024	0.0267478	0.228101	0.279611	0.409947	0.07903		Defb39	360214	-0.424513	0.0539	-0.226688	0.622006	-0.622338	0.046386
Ctsz	64138	0.274847	0.024759	0.162701	0.361271	0.386993	0.04944		Degs1	13244	0.672135	0.00476	0.639324	0.12413	0.704946	0.0284388
Cttn	13043	0.435352	0.00297043	0.45983	0.038146	0.410874	0.066183		Dennd5a	19347	0.549821	0.00088	0.499581	0.0648535	0.600061	0.00622977
Cttnbp2	30785	0.338078	0.0185874	0.388336	0.077442	0.28782	0.21922		Dennd5b	320560	-0.743676	8.87e-05	-0.765725	0.0085747	-0.721628	0.00246119
Cttnbp2nl	80281	0.356284	0.00100291	0.471791	0.005508	0.240778	0.141278		Dennd6a	211922	0.340977	0.00296	0.166899	0.42319	0.515054	0.00200901
Ctxn1	330695	0.471371	0.00711659	0.402166	0.114647	0.540576	0.047399		Depdc1a	76131	0.779719	0.000201	1.05914	0.0022784	0.500301	0.0446033
Cuedc1	103841	0.218417	0.016587	0.23673	0.086563	0.200104	0.175002		Depdc7	211896	-0.334066	0.0362	-0.219738	0.483731	-0.448394	0.0453762
Cuedc2	67116	0.153948	0.0396548	0.266261	0.03041	0.0416347	0.771461		Desi2	78825	0.734619	0.00211	0.622173	0.125663	0.847065	0.00898762
Cul4a	99375	-0.303352	0.00233796	-0.248169	0.084381	-0.358535	0.018795		Dffb	13368	-0.231038	0.106	-0.0521594	0.883052	-0.409916	0.0468076
Cutc	66388	-0.3678	0.00012972	-0.344566	0.012678	-0.391034	0.005108		Dgat1	13350	0.337202	0.046	0.452108	0.148262	0.222296	0.346481
Cux1	13047	0.144098	0.0333238	0.189561	0.07375	0.0986359	0.394614		Dgkd	227333	0.467314	0.00302	0.637422	0.0192142	0.297207	0.145234
Cux2	13048	-0.865676	0.00048988	-0.433237	0.192115	-1.29812	0.001324		Dgkz	104418	0.310677	0.0155	0.365274	0.113659	0.256079	0.141775
Cux2	13048	-1.22348	0.00116241	-0.457657	0.368288	-1.9893	0.001435		Dhcr7	13360	0.476138	0.0292	0.580339	0.146552	0.371937	0.213409
Cwf19l1	72502	-0.414032	0.00044488	-0.250996	0.117787	-0.577069	0.002137		Dhdh	71755	-0.746188	0.00184	-0.478574	0.243681	-1.0138	0.00272805
Cx3cl1	20312	0.778111	0.00107001	0.699467	0.045573	0.856756	0.017095		Dhps	330817	0.393963	0.0218	0.386603	0.22075	0.401323	0.0886992
Cx3cr1	13051	1.14852	6.086e-05	1.30477	0.002372	0.99226	0.011903		Dhrs4	28200	-0.598737	0.00911	-0.358536	0.404426	-0.838937	0.00986513
Cxadr	13052	1.12093	5.064e-05	0.602387	0.086027	1.63948	0.000406		Dhrs7	66375	-0.649647	0.00479	-0.58457	0.146821	-0.714724	0.0223845
Cxcl10	15945	0.380093	0.134162	-0.0933993	0.829462	0.853586	0.048729		Dhrs9	241452	1.52521	0.00403	1.27627	0.167624	1.77414	0.0145455
Cxcl12	20315	-0.438727	0.00076568	-0.462577	0.018896	-0.414876	0.032338		Dhtkd1	209692	-0.933158	0.0186	-0.672668	0.368163	-1.19365	0.0312306
Cxcl13	55985	-1.61434	0.00410222	-1.78848	0.037068	-1.4402	0.098053		Dhx16	69192	-0.337148	0.046	-0.309534	0.338362	-0.364761	0.121102
Cxcl14	57266	1.05719	0.00026253	1.08706	0.011579	1.02732	0.014954		Dhx29	218629	0.424517	0.00624	0.508099	0.0619022	0.340934	0.098552
Cxcl16	66102	1.36	1.57e-05	1.50337	0.001117	1.21663	0.003689		Dhx32	101437	0.605425	0.00107	0.589642	0.054505	0.621208	0.010771
Cxcl17	232983	-0.228678	0.0182134	-0.228676	0.113559	-0.228679	0.144761		Dhx35	71715	0.336886	0.0272	0.472842	0.0871418	0.200929	0.339841
Cxcl2	20310	0.777898	0.00021857	0.69759	0.0215	0.858206	0.005868		Dhx37	208144	0.646136	0.0179	0.630816	0.205896	0.661456	0.0774639
Cxcl5	20311	1.20798	0.00030238	1.25833	0.011743	1.15762	0.017802		Dhx9	13211	0.258538	0.0635	0.124409	0.679559	0.392667	0.0477688
Cxcr2	12765	1.85589	3.735e-05	2.22911	0.001118	1.48266	0.013226		Diaph1	13367	0.338965	0.0415	0.37691	0.225078	0.301021	0.190728
Cxcr4	12767	0.863168	7.749e-05	0.933045	0.003561	0.793291	0.009098		Diaph3	56419	0.956019	0.000523	1.23554	0.0068677	0.676503	0.0463709
Cxxc4	319478	-0.190547	0.0231597	-0.267396	0.044783	-0.113699	0.425475		Dimt1	66254	0.337246	0.00221	0.373319	0.0472054	0.301174	0.0368004
Cyb561	13056	0.740771	0.00032165	0.648406	0.029686	0.833137	0.006902		Dio2	13371	-0.319893	0.0407	-0.268104	0.372469	-0.371683	0.0878067
Cyb5d2	192986	-0.171629	0.0965342	0.0137174	0.940999	-0.356976	0.041152		Dio3os	353504	-0.311872	0.00868	-0.278654	0.190389	-0.34509	0.0337918
Cyb5r2	320635	-0.252821	0.0267373	-0.295759	0.091152	-0.209883	0.26827		Dip2a	64451	0.677831	6.51e-05	0.859841	0.0016578	0.49582	0.0123374
Cyba	13057	0.977259	3.934e-05	0.952055	0.004318	1.00246	0.002764		Dleu2	668253	-0.490196	0.042	-0.197943	0.705432	-0.78245	0.0235414
Cybb	13058	1.53839	3.93e-06	1.85925	0.000206	1.21754	0.002681		Dlg5	71228	0.328044	0.0241	0.0781052	0.81386	0.577983	0.00675773
Cyfip1	20430	0.327399	0.00377061	0.340622	0.045931	0.314176	0.069853		Dlgap1	224997	-0.600166	0.0165	-0.85646	0.0579056	-0.343871	0.312665
Cyfip2	76884	0.516209	0.00012879	0.494299	0.011069	0.53812	0.00585		Dlgap3	242667	-0.258309	0.0442	-0.295887	0.216755	-0.220732	0.213747
Cygb	114886	1.04247	0.00050857	0.959963	0.029062	1.12497	0.011943		Dlgap4	228836	0.533753	0.000306	0.495398	0.0344159	0.572108	0.00320514
Cylc2	74914	-0.113965	0.0707076	-0.0174441	0.870549	-0.210486	0.046265		Dlgap5	218977	0.632567	0.00126	0.914932	0.0065103	0.350202	0.153864
Cyp1b1	13078	0.698309	0.00104933	1.00719	0.003323	0.389433	0.23066		Dll1	13388	-0.393039	0.0359	-0.224174	0.554162	-0.561904	0.0339774
Cyp20a1	77951	0.417395	0.00215667	0.644936	0.003606	0.189854	0.376904		Dll4	54485	0.691975	0.00187	0.896197	0.0177894	0.487753	0.0862289
Cyp24a1	13081	-0.198481	0.0379352	-0.15179	0.284478	-0.245172	0.122153		Dmgdh	74129	-0.979823	0.000482	-0.917121	0.042492	-1.04252	0.00465251
Cyp2ab1	224044	-0.167049	0.0359104	-0.107801	0.359605	-0.226298	0.083059		Dmp1	13406	-0.366537	0.0367	-0.256494	0.454418	-0.47658	0.0528523
Cyp2b10	13088	-2.14948	0.00078141	-1.7358	0.059818	-2.56317	0.008472		Dmpk	13400	0.972217	0.0153	0.836638	0.255283	1.1078	0.0451905
Cyp2b13	13089	-1.27399	0.00944492	-0.571758	0.413556	-1.97621	0.011857		Dmrt1	50796	-0.195046	0.0685	-0.0829912	0.726461	-0.3071	0.0446575
Cyp2b19	13090	-0.439543	0.00022646	-0.29438	0.072365	-0.584707	0.001743		Dmrt3	240590	-0.426721	0.0038	-0.382715	0.134753	-0.470726	0.0185729
Cyp2b23	243881	-0.240482	0.0145002	-0.142574	0.312557	-0.338389	0.03077		Dmrta1	242523	-0.823875	0.000898	-0.697957	0.0851551	-0.949794	0.00450749
Cyp2c29	13095	-0.316669	0.0388023	-0.422056	0.078999	-0.211282	0.426191		Dmrta2	242620	-0.268325	0.0122	-0.178446	0.372469	-0.358204	0.0171886
Cyp2c55	72082	1.874	0.00034476	1.14909	0.106535	2.59891	0.001763		Dmxl2	235380	0.489476	0.00991	0.125894	0.758087	0.853058	0.00261309
Cyp2d10	13101	-0.332967	0.0387916	-0.29328	0.222502	-0.372654	0.164231		Dna2	327762	-0.314667	0.0119	-0.328237	0.143206	-0.301096	0.0765583
Cyp2d13	68444	-0.975958	0.0003831	-0.658768	0.083583	-1.29315	0.002665		Dnaaf1	68270	-0.194216	0.106	0.0028586	0.992539	-0.391291	0.0257137
Cyp2d22	56448	-0.240229	0.011822	-0.267487	0.066358	-0.212972	0.163558		Dnaaf2	109065	-0.294081	0.029	-0.354204	0.15046	-0.233958	0.203993
Cyp2d34	223706	-0.32064	0.00828161	-0.296016	0.098399	-0.345263	0.069095		Dnah1	110084	0.276036	0.0379	0.137704	0.616186	0.414368	0.0285142
Cyp2d37-ps	627860	-0.849736	0.00035321	-0.45692	0.150072	-1.24255	0.001281		Dnaja1;Mir207	15502;387203	-0.295747	0.00399	-0.271564	0.128214	-0.31993	0.0213362
Cyp2d40	71754	-0.760427	0.0070123	-0.33328	0.402282	-1.18757	0.008446		Dnaja4	58233	-0.404015	0.0275	-0.435991	0.197271	-0.372039	0.139843
Cyp2g1	13108	-0.354485	0.0215271	-0.3722	0.108614	-0.336771	0.179989		Dnajb7	57755	-0.330979	0.0106	-0.241281	0.3089	-0.420677	0.0197105
Cyp2j11	100066	-0.236423	0.00939942	-0.254101	0.066018	-0.218744	0.130889		Dnajc10	66861	1.13543	0.00024	1.08175	0.0256477	1.1891	0.00312516
Cyp2j5	13109	-0.347198	0.0187873	-0.0651111	0.779473	-0.629285	0.009264		Dnajc12	30045	-0.550556	0.00131	-0.574723	0.0450721	-0.526389	0.01844
Cyp2t4	384724	-0.292307	0.0030613	-0.258016	0.074258	-0.326598	0.030621		Dnajc15	66148	-0.224295	0.0868	-0.0166392	0.960882	-0.431951	0.0238655
Cyp2u1	71519	-0.526311	0.060026	-0.942202	0.041349	-0.11042	0.84709		Dnajc18	76594	0.695252	0.000465	0.890629	0.0066045	0.499875	0.0405281
Cyp3a16	13114	-2.43158	0.02157	-0.118005	0.947658	-4.74516	0.006941		Dnajc19	67713	-0.671528	0.000584	-0.534792	0.0881596	-0.808264	0.00233664
Cyp4a10;Cyp4a31	13117;666168	-0.448245	0.0343758	-0.393992	0.211332	-0.502498	0.152383		Dnajc22	72778	-0.308455	0.0198	-0.216466	0.390446	-0.400443	0.0307217
Cyp4a12b	13118	0.556626	0.0235147	0.469266	0.193957	0.643987	0.106781		Dnajc28	246738	-0.289585	0.0455	-0.228115	0.419731	-0.351055	0.0829579
Cyp4a31	666168	-0.508137	0.0381682	-0.581621	0.120355	-0.434654	0.293619		Dnajc3	100037258	-0.256181	0.047	-0.318932	0.184435	-0.19343	0.281552
Cyp4b1	13120	-0.670342	0.00042054	-0.518275	0.055246	-0.822409	0.004564		Dnajc30	66114	-0.423545	0.00871	-0.215869	0.481954	-0.631221	0.00637487
Cyp4f13	170716	-0.244515	0.0185874	-0.260245	0.097164	-0.228784	0.174769		Dnajc5	13002	0.391445	0.00845	0.248937	0.364971	0.533952	0.0108564
Cyp4f14	64385	-0.723671	0.0392789	-0.38919	0.459028	-1.05815	0.066658		Dnajc9	108671	0.415391	0.0437	0.431883	0.264521	0.3989	0.162096
Cyp4f15	106648	-0.677685	6.158e-05	-0.383062	0.079672	-0.972307	0.000496		Dnase1	13419	0.915237	0.000255	1.76593	0.0002168	0.06454	0.848335
Cyp4f16	70101	0.588088	0.00453333	0.912761	0.006395	0.263415	0.436222		Dnase1l1	69537	0.65059	0.00241	0.598529	0.100253	0.702651	0.0147914
Cyp4f18	72054	1.02687	0.00037865	0.986069	0.020756	1.06767	0.012444		Dnase1l3	13421	-1.31675	0.000988	-1.44035	0.029201	-1.19314	0.0204544
Cyp4f39	320997	-0.21147	0.020222	-0.174177	0.1914	-0.248763	0.089808		Dnase2a;Gm38426	13423;100503676	0.376725	0.00304	0.422375	0.053554	0.331074	0.0476989
Cyp4f40	631304	-0.288267	0.00292024	-0.352611	0.019038	-0.223923	0.133934		Dnlz	52838	0.272635	0.0169	0.217268	0.305599	0.328002	0.0385911
Cyp4x1	81906	-0.217132	0.00747576	-0.237029	0.055195	-0.197236	0.12416		Dnm1l	74006	0.49548	0.000719	0.594556	0.0136375	0.396404	0.0316175
Cyp51	13121	-1.21075	0.0002475	-0.882084	0.055972	-1.53942	0.002548		Dnm2	13430	0.241997	0.108	0.00426669	0.99136	0.479728	0.0291043
Cyp7b1	13123	-0.887486	0.024759	-1.00662	0.09477	-0.768355	0.238615		Dnmt1	13433	0.369566	0.0402	0.245533	0.489877	0.4936	0.0514741
Cyp8b1	13124	-1.07143	0.0438027	-0.501486	0.534747	-1.64137	0.061294		Dnmt3l	54427	-0.286412	0.0456	-0.156198	0.596376	-0.416625	0.0401276
Cypt3	69361	-0.157074	0.10919	-0.332367	0.043387	0.0182193	0.935054		Dnttip1	76233	0.481019	0.00355	0.481936	0.0894967	0.480102	0.0297034
Cyr61	16007	0.978433	0.00234366	0.720666	0.113583	1.2362	0.01258		Dock1	330662	0.546177	0.000618	0.496144	0.0554385	0.59621	0.00476266
Cysltr1	58861	0.770976	0.00053399	1.14862	0.001808	0.393336	0.239126		Dock10	210293	0.701896	0.0235	0.823157	0.144862	0.580636	0.169576
Cysrt1	67859	-0.177345	0.0377813	-0.195721	0.131254	-0.158969	0.268286		Dock4	238130	-0.410739	0.0149	-0.365038	0.236062	-0.45644	0.0492706
Cystm1	66060	1.35479	1.481e-05	1.21899	0.003674	1.49058	0.000809		Dock9	105445	0.454304	0.0112	0.611638	0.0557541	0.29697	0.215311
Cyth2	19158	0.212698	0.0173917	0.124472	0.334564	0.300923	0.035175		Dot1l	208266	0.343364	0.00782	0.348321	0.128214	0.338406	0.0527144
Cyth3	19159	0.495087	0.00029374	0.461221	0.021152	0.528952	0.008835		Dpep2	319446	0.72137	0.00943	0.655087	0.188796	0.787653	0.0382048
Cyth4	72318	0.826235	0.00043671	1.0067	0.005391	0.645772	0.059496		Dpf3	70127	-0.852461	3.29e-05	-0.485844	0.0951754	-1.21908	4.2479e-05
Cytip	227929	0.776126	0.00048988	0.903251	0.007962	0.649002	0.046377		Dpm1;Gm20716	13480;105980075	-0.293148	0.0141	-0.245062	0.262415	-0.341235	0.0385666
Cytl1	231162	-0.289653	0.0151424	-0.331136	0.069774	-0.248171	0.197798		Dpp3	75221	0.433166	0.0134	0.511849	0.102231	0.354484	0.134567
D030018L15Rik	402773	-0.233131	0.0315981	-0.191544	0.232302	-0.274718	0.124132		Dpp4	13482	-0.485527	0.0201	-0.316672	0.42961	-0.654382	0.0258483
D030047H15Rik	100037396	-0.224219	0.0390949	-0.201057	0.215574	-0.247381	0.171678		Dpp7	83768	1.31276	0.000235	0.964269	0.0820232	1.66125	0.000770247
D10Jhu81e	28295	-0.382815	0.00363843	-0.173455	0.341212	-0.592174	0.004858		Dppa1	347708	-0.306802	0.00448	-0.520896	0.0071369	-0.092708	0.525685
D130020L05Rik	319760	-0.447284	0.00100269	-0.448225	0.02754	-0.446342	0.028221		Dppa2	73703	0.740781	0.000359	0.747284	0.023725	0.734277	0.00585188
D130040H23Rik	211135	0.281565	0.0203711	0.288399	0.113127	0.274732	0.163681		Dpyd	99586	-1.14133	2.46e-05	-1.28433	0.0018136	-0.998321	0.00193567
D130043K22Rik	210108	-0.389177	0.0137559	-0.304629	0.183135	-0.473725	0.058611		Dpys	64705	-0.882387	0.000672	-0.791584	0.0602358	-0.97319	0.00473119
D130052B06Rik	216644	-0.271935	0.00850905	-0.212212	0.153732	-0.331658	0.040488		Dpysl2	12934	1.20156	7.28e-06	1.41861	0.0005173	0.984509	0.00130846
D130079A08Rik	320671	-0.263963	0.00273427	-0.251287	0.054816	-0.27664	0.039091		Dpysl3	22240	1.12354	0.000197	0.719841	0.124069	1.52724	0.000372447
D17H6S56E-5	110956	2.5893	7.505e-05	2.3142	0.011835	2.86441	0.002681		Dram1;Gm40733	71712;105245255	0.696632	0.00975	0.488762	0.323839	0.904501	0.0164146
D330041H03Rik	654822	-0.333846	0.00097848	-0.217709	0.121216	-0.449983	0.004437		Drap1	66556	-0.300203	0.0474	-0.333664	0.240521	-0.266742	0.203633
D430041D05Rik	241589	-0.257218	0.0287692	-0.326597	0.074403	-0.187839	0.34247		Drosha	14000	0.376689	0.00616	0.469523	0.0522864	0.283854	0.119771
D430042O09Rik	233865	-0.167304	0.0331185	-0.184466	0.113136	-0.233677	0.068099		Dscr3	13185	0.524954	0.000252	0.566275	0.012845	0.483633	0.007478
D430042O09Rik	233865	-0.161098	0.0345083	-0.157541	0.12163	-0.13773	0.282401		Dsg1c	211924	1.77318	0.0194	1.89104	0.171049	1.65532	0.110912
D5Ertd615e	52401	-0.293006	0.00423167	-0.461235	0.005476	-0.124776	0.455626		Dsg3	13512	-0.26042	0.0477	-0.306594	0.213212	-0.214247	0.240019
D630004N19Rik	402747	-0.186208	0.00564724	-0.198876	0.051361	-0.17354	0.098542		Dsn1	66934	0.65052	0.00122	0.819399	0.0150998	0.48164	0.059129
D630045J12Rik	330286	0.311203	0.00254849	0.17347	0.223364	0.448936	0.00585		Dsp	109620	1.00773	0.000231	0.866747	0.0432052	1.14871	0.0016458
D6Ertd474e	52285	-0.187709	0.0286943	-0.188635	0.141371	-0.186783	0.186248		Dst	13518	1.29811	4.66e-06	1.05637	0.0053051	1.53985	3.6151e-05
D730005E14Rik	109361	0.918193	0.00022368	0.859335	0.017727	0.977052	0.007718		Dstn	56431	0.42791	0.00247	0.312248	0.200432	0.543572	0.00548945
D730048I06Rik	68171	-0.197943	0.0136745	-0.116498	0.31119	-0.279389	0.028625		Dtx3	80904	0.550971	0.00199	0.565476	0.0603803	0.536467	0.0224857
D7Ertd443e	71007	-0.219946	0.00601855	-0.253224	0.039864	-0.186668	0.138101		Dtx4	207521	0.437184	0.0126	0.433425	0.169295	0.440943	0.0652176
Daam1	208846	0.118427	0.261696	-0.128889	0.433436	0.365744	0.043517		Dtymk	21915	0.294255	0.0252	0.309019	0.20164	0.279491	0.121543
Dab2	13132	0.248478	0.0214441	0.451329	0.011808	0.0456271	0.827803		Dusp12	80915	-0.295197	0.0207	-0.170935	0.491397	-0.41946	0.0202825
Dab2ip	69601	0.186422	0.0266574	0.0945977	0.444952	0.278246	0.040874		Dusp15	252864	-0.252823	0.034	-0.288273	0.190887	-0.217373	0.184652
Dact1	59036	-0.194292	0.208264	-0.550475	0.036852	0.161891	0.578521		Dusp22	105352	0.333498	0.00666	0.27886	0.202793	0.388136	0.0216062
Dag1	13138	0.276359	0.00514732	0.227807	0.111	0.32491	0.033658		Dusp23	68440	-0.540814	0.000202	-0.308142	0.174776	-0.773487	0.000253075
Dagla	269060	0.20698	0.0115914	0.132064	0.260101	0.281896	0.030096		Dusp28	67446	-0.432293	0.00377	-0.526573	0.0424549	-0.338014	0.0842497
Dalrd3	67789	-0.200706	0.0129525	-0.144862	0.21341	-0.256551	0.044772		Dusp3	72349	0.583626	0.000606	0.566723	0.0404103	0.600529	0.00688344
Dand5	23863	-0.257091	0.00443195	-0.285286	0.038614	-0.228896	0.102949		Dusp4	319520	0.715753	0.0139	0.379766	0.499655	1.05174	0.0112968
Dapk1	69635	-0.213411	0.0855301	-0.0156042	0.944156	-0.411218	0.048987		Dusp5	240672	0.248501	0.0457	0.181322	0.458634	0.315681	0.0709123
Dapp1	26377	1.19522	5.627e-05	1.53512	0.001046	0.855328	0.032362		Dusp8	18218	0.43045	0.0383	0.401357	0.306555	0.459543	0.1117
Dbf4	27214	0.643225	0.00260428	0.603865	0.056064	0.682585	0.035486		Dusp9	75590	0.378866	0.00772	0.295424	0.248899	0.462307	0.0188373
Dbn1	56320	0.336684	0.00125953	0.332163	0.03314	0.341205	0.02977		Dydc2	71200	0.0365965	0.778	-0.28351	0.22614	0.356703	0.0438695
Dbndd1	72185	-0.228176	0.0049811	-0.270748	0.031048	-0.185604	0.1448		Dynap	75577	-0.224735	0.185	0.0593704	0.88935	-0.508841	0.0390309
Dbnl	13169	0.377446	0.00165562	0.384311	0.032858	0.37058	0.040191		Dync1h1	13424	0.264633	0.0249	0.160556	0.486125	0.36871	0.0267779
Dbt	13171	-0.511728	0.00073838	-0.320292	0.12502	-0.703165	0.003197		Dync1i2	13427	0.575339	7.74e-05	0.598473	0.0072784	0.552205	0.00241167
Dcaf11	28199	-0.393953	0.00045632	-0.273157	0.081126	-0.51475	0.003182		Dync1li1	235661	0.289071	0.0264	0.276473	0.252956	0.301669	0.0925839
Dcaf12	68970	0.153791	0.0226707	0.120649	0.221577	0.186934	0.085879		Dync2li1	213575	0.552234	0.00322	0.481029	0.137114	0.623439	0.0144296
Dcaf6	74106	-0.424183	0.0136558	-0.28239	0.253248	-0.565976	0.037757		Dynlrb1	67068	0.325845	0.00248	0.4763	0.0109814	0.175389	0.203522
Dcbld1	66686	0.376396	0.0139919	0.324126	0.147081	0.428666	0.07814		Dynlt3	67117	0.424717	0.00641	0.518955	0.0582505	0.330478	0.110912
Dcbld2	73379	0.380673	0.0236039	0.506645	0.055183	0.254702	0.366164		Dyrk2	69181	-0.527022	0.0045	-0.561957	0.0804324	-0.492087	0.0465965
Dcc	13176	-0.237896	0.00432284	-0.27565	0.031533	-0.200142	0.123331		Dyrk3	226419	0.689048	0.00162	0.730342	0.0473535	0.647753	0.0232467
Dcdc2a	195208	1.30907	4.517e-05	1.34709	0.003333	1.27106	0.004432		Dysf	26903	0.316233	0.0283	0.43847	0.0937441	0.193995	0.32904
Dcdc2c	68511	-0.172715	0.015494	-0.211471	0.05585	-0.133959	0.249159		Dytn	241073	-0.245216	0.0242	-0.250862	0.210331	-0.23957	0.109559
Dcdc5	329482	-0.241697	0.035965	-0.374053	0.044566	-0.146905	0.526062		Dzip1l	72507	0.626756	0.0373	0.585651	0.302988	0.667861	0.110355
Dck	13178	0.498767	0.00649043	0.573335	0.042057	0.424199	0.141929		Dzip3	224170	0.572191	0.00168	0.547701	0.0724308	0.596681	0.0136151
Dclk1	13175	0.39917	0.00097578	0.549366	0.004314	0.248973	0.173689		E030011O05Rik	319859	1.90797	1.55e-05	2.17599	0.0012569	1.63995	0.00161941
Dclk2	70762	-0.132569	0.0485628	-0.170868	0.102187	-0.094271	0.421776		E030044B06Rik	381223	-0.36999	0.018	-0.366106	0.200432	-0.373873	0.0814822
Dcn	13179	0.346589	0.00280147	0.499116	0.006884	0.194062	0.285533		E130008D07Rik	545207	-0.230015	0.0809	0.00590952	0.986312	-0.46594	0.0163493
Dcp2	70640	0.203942	0.00443195	0.130575	0.194913	0.277309	0.013307		E130018O15Rik	442795	-0.30101	0.044	-0.231972	0.42686	-0.370048	0.077124
Dcpp3	620253	-0.274094	0.0467244	-0.265868	0.201039	-0.282319	0.225018		E130317F20Rik	414101	-0.206135	0.0338	-0.142889	0.450313	-0.269382	0.0476901
Dcst2	329702	-0.127412	0.08423	-0.277515	0.026396	0.0226901	0.885156		E230029C05Rik	319711	0.837674	0.0108	0.699607	0.239734	0.97574	0.0311397
Dcstamp	75766	0.693878	0.053796	0.0010585	0.99861	1.3867	0.021208		E2f3	13557	0.675773	0.00224	0.606929	0.106035	0.744617	0.0124173
Dct	13190	-0.31017	0.0470859	-0.220724	0.343951	-0.399615	0.126548		E330011O21Rik	100503619	1.39493	0.000243	1.59703	0.0087148	1.19284	0.0115107
Dctd	320685	0.42485	0.0189527	0.303841	0.247604	0.545859	0.059496		E330017A01Rik	224247	-0.28098	0.0185	-0.299141	0.167551	-0.26282	0.10721
Dctn2	69654	0.154029	0.0404801	-0.0355457	0.769378	0.343604	0.007175		E330017L17Rik	319894	-0.280563	0.0139	-0.312623	0.127468	-0.248503	0.108747
Dctn3	53598	-0.127775	0.0497239	-0.0955579	0.32703	-0.159993	0.143096		E530001F21Rik	279610	-0.38512	0.0115	-0.34252	0.213603	-0.42772	0.0403667
Dctpp1	66422	-0.323956	0.00375662	-0.376824	0.028456	-0.271089	0.117519		Ebag9	55960	-0.324751	0.0483	-0.311603	0.320084	-0.337899	0.140305
Dcun1d1	114893	-0.203278	0.0441111	-0.114015	0.452666	-0.292541	0.079651		Ebp	13595	-0.535425	0.0104	-0.366324	0.342811	-0.704526	0.01604
Dcxr	67880	-0.580435	0.00571597	-0.467137	0.123006	-0.693734	0.033402		Ebpl	68177	-0.708024	0.000252	-0.597092	0.0494798	-0.818955	0.00161941
Ddah2	51793	0.39752	0.00214577	0.348573	0.065958	0.446468	0.023459		Ecel1	13599	-0.28907	0.00756	-0.296799	0.12093	-0.281341	0.0542472
Ddb1	13194	0.216445	0.0133884	0.0921739	0.466555	0.340715	0.015356		Ech1	51798	-0.234018	0.127	0.104087	0.766868	-0.572123	0.0123432
Ddi2;Rsc1a1	68817;69994	-0.41981	2.115e-05	-0.328674	0.011376	-0.510945	0.00061		Echdc3	67856	-0.500595	0.00448	-0.158281	0.65171	-0.84291	0.00142416
Ddias	74041	0.777566	0.0131752	0.610896	0.178667	0.944236	0.057176		Echs1	93747	-0.400261	0.00925	-0.276519	0.327887	-0.524003	0.0149516
Ddit4	74747	0.431025	0.03639	0.59372	0.067994	0.268329	0.453634		Eci3	69123	-0.780257	0.00505	-0.188671	0.746226	-1.37184	0.00115096
Ddit4l	73284	0.830626	0.00053978	0.618794	0.068468	1.04246	0.00464		Ecm1	13601	-1.31841	0.000184	-1.37052	0.0129024	-1.2663	0.00454127
Ddn	13199	-0.247178	0.022313	-0.278718	0.090822	-0.215639	0.224574		Ecscr	68545	0.834033	6.16e-05	0.791108	0.0110506	0.876958	0.00102594
Ddr1	12305	1.28732	0.0001964	1.24756	0.013333	1.32708	0.008301		Ecsit	26940	-0.382934	0.0147	-0.501846	0.0741638	-0.264022	0.212214
Ddr2	18214	0.395659	0.00656322	0.595675	0.011104	0.195643	0.411947		Ect2	13605	1.61374	4.72e-05	2.01557	0.001459	1.21191	0.00845172
Ddrgk1	77006	-0.260396	0.0114148	-0.138856	0.343804	-0.381937	0.019826		Eda	13607	0.856824	0.00747	0.880076	0.120317	0.833572	0.0539759
Ddt	13202	-0.348652	0.0317287	-0.317643	0.188242	-0.379661	0.156367		Edem1	192193	-0.482886	0.00436	-0.331069	0.271249	-0.634702	0.00743251
Ddx1	104721	0.373518	0.00341743	0.224366	0.207861	0.52267	0.008926		Edem2	108687	0.42297	0.0105	0.413017	0.162657	0.432922	0.0543267
Ddx11	320209	-0.163842	0.0410263	-0.26837	0.039971	-0.0593142	0.694149		Edn1	13614	0.537862	0.00355	0.507402	0.110947	0.568321	0.022301
Ddx18	66942	-0.188813	0.0109045	-0.246332	0.034394	-0.131293	0.274194		Ednrb	13618	0.571041	0.0053	0.661628	0.0640058	0.480455	0.0772827
Ddx39	68278	0.288071	0.0202198	0.229381	0.206163	0.346762	0.081694		Edrf1	214764	-0.533623	0.00541	-0.611545	0.0677803	-0.455701	0.0744025
Ddx39b	53817	0.255948	0.00355496	0.145779	0.233098	0.366117	0.00809		Eef1b2	55949	0.420365	0.000722	0.447891	0.0275158	0.392838	0.0140204
Ddx3y	26900	-0.225644	0.0559871	-0.0197877	0.923765	-0.431501	0.028429		Eef1e1	66143	0.454702	0.0135	0.649817	0.0498365	0.259586	0.29672
Ddx43	100048658	-0.178299	0.0410237	-0.218815	0.10448	-0.137783	0.356002		Eef1g	67160	0.296593	0.0235	0.230414	0.351923	0.362771	0.04644
Ddx46	212880	0.117285	0.0653333	-0.0414164	0.683372	0.275987	0.010886		Eef2kmt	70511	0.377493	0.00296	0.362557	0.0944118	0.392428	0.0210791
Ddx47	67755	-0.190447	0.0234197	-0.0816647	0.51102	-0.299229	0.027664		Efcab5	319634	-0.185139	0.0472	-0.2233	0.200028	-0.146977	0.256973
Ddx51	69663	-0.13712	0.0403093	-0.154556	0.129379	-0.119683	0.290453		Efcab6	77627	-0.266765	0.00691	-0.328288	0.0594737	-0.205242	0.119004
Decr1	67460	-0.439867	0.00019586	-0.239924	0.123206	-0.639809	0.000806		Efcab9	69306	0.246011	0.0463	0.278557	0.227998	0.213464	0.212002
Decr2	26378	-0.191527	0.0788107	-0.0235108	0.90028	-0.359543	0.049207		Efhd2	27984	0.387324	0.025	0.102786	0.791695	0.671861	0.00780312
Dedd	21945	-0.129875	0.0345218	-0.0242974	0.807714	-0.235452	0.020187		Efna4	13639	0.183191	0.132	-0.0457522	0.878436	0.412133	0.021008
Defb1	13214	1.92169	0.00022085	1.16845	0.095661	2.67493	0.001281		Efnb1	13641	0.268754	0.023	0.311327	0.148153	0.226181	0.161087
Defb15	246082	-0.289119	0.0225754	-0.359301	0.067671	-0.218936	0.29757		Efnb2	13642	1.24955	2.92e-05	1.47573	0.0015283	1.02336	0.00353625
Defb21	403172	-0.179599	0.0265893	-0.199117	0.105267	-0.16008	0.231561		Eftud2	20624	0.564152	0.0022	0.619588	0.048711	0.508716	0.0351299
Defb26	654457	-0.246998	0.0187482	-0.317537	0.053105	-0.176459	0.31007		Egfem1	75740	-0.344083	0.00592	-0.33228	0.13019	-0.355885	0.0353201
Defb28	545475	-0.250304	0.0260063	-0.289258	0.092485	-0.21135	0.256155		Egflam	268780	0.916093	0.0218	0.151947	0.871549	1.68024	0.00461289
Defb33	654453	-0.240675	0.0189315	-0.371049	0.024878	-0.110301	0.537175		Egfr	13649	-1.0305	0.0128	-1.43701	0.0529979	-0.623985	0.263468
Defb42	619548	-0.096978	0.103245	-0.220432	0.028973	0.026476	0.828247		Egln1	112405	0.539162	0.00207	0.631032	0.0341713	0.447291	0.0489747
Defb48	432867	-0.172418	0.0376699	-0.29899	0.028433	-0.0458469	0.772555		Egln2	112406	-0.297464	0.0112	-0.294984	0.160062	-0.299944	0.0602207
Degs1	13244	0.167496	0.0533494	-0.0006048	0.996839	0.335597	0.020612		Ehbp1	216565	-0.481667	0.000941	-0.234937	0.345458	-0.728398	0.000661281
Degs2	70059	0.40885	0.0165114	0.097422	0.708926	0.720278	0.009537		Ehd2	259300	1.20105	6.8e-06	1.46466	0.0004033	0.937445	0.00173272
Dennd3	105841	0.249532	0.00307835	0.258748	0.042113	0.240316	0.062087		Ehd3	57440	-1.05451	0.00365	-1.12099	0.0730478	-0.988031	0.0403335
Dennd4a	102442	-0.170959	0.0434389	-0.168111	0.211252	-0.219078	0.120478		Ehd4	98878	1.27428	0.000261	1.22113	0.0260256	1.32744	0.00345065
Dennd5a	19347	0.313738	0.0009646	0.330695	0.021221	0.296781	0.036024		Ehf	13661	1.27733	0.00141	0.898658	0.181913	1.65599	0.0029536
Dennd5b	320560	-0.234932	0.00894536	-0.189034	0.145233	-0.280831	0.046178		Eid1	58521	0.480896	0.0402	0.209743	0.674177	0.752049	0.0247575
Dennd5b	320560	-0.291142	0.0344351	-0.292998	0.156546	-0.289286	0.206393		Eid3	66341	0.695628	0.000542	0.600307	0.0630653	0.790948	0.00326808
Dennd6b	69440	-0.182765	0.0493871	-0.0909211	0.520442	-0.27461	0.074587		Eif1a	13664	0.564004	0.00266	0.399168	0.220276	0.72884	0.00528479
Deptor	97998	-0.288032	0.0111913	-0.228606	0.164138	-0.347459	0.05199		Eif2ak3	13666	0.674144	0.000564	0.592549	0.0600625	0.75574	0.00379189
Derl2	116891	-0.139921	0.202454	0.148679	0.384255	-0.428522	0.023916		Eif2ak4	27103	0.225037	0.0255	0.238651	0.198299	0.211422	0.126184
Desi2	78825	0.52954	0.0165426	0.555595	0.095167	0.503484	0.15835		Eif3b	27979	0.2965	0.00861	0.319116	0.110211	0.273884	0.0723161
Dffa	13347	-0.28936	0.00061978	-0.240225	0.049834	-0.338494	0.008259		Eif3c	56347	0.520006	0.00193	0.449614	0.1119	0.590398	0.0091546
Dgat2	67800	-0.306873	0.0102156	-0.309354	0.083909	-0.304392	0.108455		Eif3h	68135	0.251261	0.0485	0.269211	0.262082	0.233311	0.187043
Dgcr8	94223	0.271611	0.0114685	0.00451	0.980017	0.538711	0.002932		Eif4a1	13681	0.358402	0.0115	0.254382	0.331363	0.462422	0.0194298
Dgkb	217480	-0.260269	0.00108117	-0.181401	0.104353	-0.339138	0.006027		Eif4a2	13682	-0.41199	0.0192	-0.219728	0.525885	-0.604251	0.0158727
Dguok	27369	-0.134318	0.0426069	-0.0399267	0.703154	-0.22871	0.036076		Eif4b	75705	-0.336293	0.00761	-0.305017	0.173893	-0.367569	0.0325086
Dhcr24	74754	0.287266	0.0258066	0.322039	0.10046	0.252493	0.235219		Eif4e3	66892	0.903218	0.00443	0.727643	0.192111	1.07879	0.0135285
Dhcr7	13360	0.582564	0.0414342	1.11692	0.019541	0.0482051	0.93939		Eif4ebp1	13685	0.967619	0.000304	0.644743	0.128144	1.29049	0.000645941
Dhdh	71755	-0.391532	0.00059669	-0.221078	0.152305	-0.561987	0.002139		Eif4ebp2	13688	-0.489892	0.00326	-0.589659	0.0406599	-0.390126	0.0741928
Dhfr	13361	-0.270375	0.0458578	-0.253611	0.213177	-0.287139	0.207396		Eif4g3	230861	0.567999	0.000432	0.327415	0.208923	0.808583	0.000502791
Dhh	13363	-0.22663	0.00782364	-0.235605	0.066829	-0.217654	0.105072		Eif5a2	208691	0.369579	0.0352	0.278823	0.411105	0.460336	0.0604987
Dhodh	56749	-0.174179	0.0190114	-0.163727	0.136028	-0.184631	0.12492		Eif6	16418	0.768189	6.13e-05	0.697749	0.0139537	0.83863	0.000770696
Dhrs2	71412	-0.232841	0.0174821	-0.257124	0.084245	-0.208559	0.189159		Elac1	114615	-0.391919	0.00776	-0.317764	0.229061	-0.466074	0.0218066
Dhrs4	28200	-0.468993	0.00019381	-0.475467	0.010226	-0.46252	0.010838		Elac2	68626	-0.173764	0.146	0.062456	0.826244	-0.409984	0.0199835
Dhrs7	66375	-0.378483	0.0296099	0.115892	0.666693	-0.872857	0.003538		Elane	50701	-0.359022	0.0333	-0.201009	0.554651	-0.517036	0.0302928
Dhrs7b	216820	0.194339	0.0827391	0.552996	0.005401	-0.164318	0.407465		Elf3	13710	1.48573	4.46e-05	1.39989	0.0091583	1.57156	0.000743651
Dhrs9	241452	2.28474	0.00033206	2.13805	0.02198	2.43142	0.009829		Elfn2	207393	0.531291	0.0355	0.50402	0.288241	0.558562	0.11076
Dhtkd1	209692	-0.647105	0.034073	-0.852102	0.074725	-0.442108	0.398481		Elk3	13713	0.633093	0.00184	0.796881	0.0208967	0.469305	0.072413
Dhx16	69192	-0.182292	0.00625735	-0.235732	0.024046	-0.128852	0.223233		Elk4	13714	-0.346958	0.019	-0.336863	0.214041	-0.357053	0.0787562
Dhx29	218629	0.360942	0.0185412	0.324863	0.149781	0.39702	0.108385		Ell2	192657	-0.260606	0.0421	-0.295324	0.216897	-0.225889	0.202452
Dhx32	101437	0.286689	0.0114149	0.154203	0.339575	0.419174	0.020212		Elmo1	140580	1.37823	0.000106	1.5298	0.006014	1.22666	0.00504171
Dhx9	13211	0.297295	0.00282828	0.209615	0.134668	0.384975	0.012444		Elmo2	140579	0.647812	0.000374	0.552722	0.0560798	0.742902	0.0022971
Diaph2	54004	0.209138	0.0222454	0.321832	0.028776	0.0964442	0.548018		Elob	67673	0.432185	0.0286	0.478834	0.187287	0.385537	0.155232
Diexf	215193	-0.258909	0.00079872	-0.207162	0.062106	-0.310656	0.008301		Elovl1	54325	0.557535	0.000455	0.636181	0.013422	0.47889	0.0166028
Dio1	13370	-0.630602	0.0965761	0.301131	0.616683	-1.56233	0.016409		Elovl2	54326	-0.401089	0.0138	-0.547073	0.0606966	-0.255105	0.245498
Dio3	107585	-0.294991	0.0195334	-0.158389	0.387088	-0.431592	0.033197		Elovl3	12686	-2.16562	0.00123	-3.63991	0.0022546	-0.691328	0.415533
Dip2a	64451	0.215242	0.00943657	0.156842	0.187576	0.273641	0.035618		Elovl7	74559	3.60342	3.1e-06	2.70285	0.0064018	4.50399	1.6307e-05
Dip2c	208440	-0.156824	0.0216598	-0.209275	0.051304	-0.104374	0.360249		Elp2	58523	0.418289	0.0164	0.69902	0.0265202	0.137558	0.577717
Diras1	208666	-0.218664	0.0185547	-0.203921	0.137106	-0.233408	0.119925		Elp5	54351	0.30956	0.0429	0.529626	0.0600625	0.0894949	0.695054
Dis3l	213550	-0.182132	0.0326691	-0.0468068	0.728055	-0.317457	0.023137		Emb	13723	0.868709	0.0301	0.742748	0.326185	0.99467	0.0741256
Disp2	214240	-0.660179	0.00097126	-0.579048	0.047942	-0.741309	0.014289		Emc4	68032	0.366613	0.00103	0.379482	0.0402236	0.353745	0.0149176
Disp3	242748	-0.177314	0.0351706	-0.241367	0.07354	-0.21413	0.124387		Emc9	85308	-0.334596	0.0579	-0.113376	0.777313	-0.555817	0.0285072
Dkk3	50781	0.577785	0.00958184	0.735033	0.035179	0.420536	0.240894		Emcn	59308	2.01407	1.1e-06	2.4913	8.2e-05	1.53684	0.00048615
Dkk4	234130	-0.231338	0.0493885	-0.356	0.060006	-0.106675	0.622523		Emg1	14791	-0.340377	0.0138	-0.290818	0.24952	-0.389935	0.0404986
Dlg5	71228	0.272836	0.00552288	0.235331	0.100687	0.310341	0.041601		Eml1	68519	0.228	0.0782	0.0506078	0.872038	0.405393	0.0305067
Dlgap1	224997	-0.464895	0.00364312	-0.58015	0.019885	-0.407809	0.059019		Emp1	13730	1.88581	8.82e-07	1.84809	0.0004111	1.92353	2.8749e-05
Dlgap1	224997	-0.400908	0.00429183	-0.394006	0.060384	-0.34964	0.159423		Emp2	13731	1.5695	2.46e-05	1.78602	0.0017173	1.35297	0.00216318
Dlgap4	228836	0.14188	0.0360909	0.0380523	0.722227	0.245708	0.027395		Emp3	13732	0.806488	0.0264	0.87721	0.189122	0.735766	0.140425
Dlk1	13386	-0.246214	0.0330347	-0.321738	0.074762	-0.17069	0.386254		Emx2os	329078	-0.264661	0.0357	-0.221336	0.357666	-0.307986	0.0791347
Dlk2	106565	-0.226844	0.015346	-0.224748	0.107284	-0.228941	0.128714		Enah	13800	0.744054	0.0455	0.435329	0.567209	1.05278	0.0451905
Dlx1	13390	-0.191068	0.0451027	-0.204262	0.158392	-0.177874	0.27119		Enc1	13803	0.568395	0.00322	0.493486	0.138851	0.643304	0.0142171
Dlx2	13392	-0.263932	0.0332717	-0.353274	0.069674	-0.174591	0.412114		Endog	13804	-0.505175	0.00656	-0.545859	0.0936253	-0.46449	0.0627658
Dlx3	13393	-0.182294	0.0423256	-0.200527	0.141371	-0.16406	0.281033		Enho	69638	-0.539198	0.00355	-0.472523	0.140533	-0.605873	0.0159848
Dlx5	13395	-0.203648	0.0484069	-0.281176	0.083673	-0.126119	0.490435		Enoph1	67870	0.27785	0.0132	0.324289	0.105903	0.23141	0.126659
Dlx6	13396	-0.159267	0.0792367	-0.365961	0.01855	0.0474267	0.791493		Enpep	13809	-1.31665	0.000542	-1.10022	0.0717503	-1.53308	0.00279445
Dmpk	13400	0.667335	2.115e-05	0.536241	0.009789	0.79843	0.000618		Enpp1	18605	-0.377443	0.0368	-0.39533	0.240723	-0.359555	0.150192
Dmrt1	50796	-0.193501	0.0374182	-0.247176	0.087482	-0.139825	0.379319		Enpp4	224794	0.412269	0.0181	0.531566	0.0902131	0.292973	0.215437
Dmrta1	242523	-0.703751	0.0013702	-0.64359	0.04719	-0.763911	0.021429		Enpp5	83965	0.834401	0.0131	0.735504	0.229477	0.933297	0.0435461
Dmxl2	235380	0.831298	3.93e-06	0.696764	0.001956	0.965831	0.000237		Enpp7	238011	-0.253664	0.0415	-0.105626	0.694404	-0.401703	0.0241924
Dmxl2	235380	0.821234	8.47e-06	0.754837	0.002127	0.887631	0.000617		Enthd1	383075	-0.366685	0.0116	-0.44678	0.0834087	-0.286591	0.142856
Dnaaf1	68270	-0.264813	0.0209308	-0.364104	0.044799	-0.165523	0.39034		Entpd1	12495	0.900782	0.0127	0.800155	0.22255	1.00141	0.0435461
Dnaaf5	433956	-0.0226184	0.776864	-0.250816	0.045929	0.20558	0.110185		Entpd2	12496	1.02007	0.00111	0.821629	0.112457	1.21851	0.00426652
Dnah1	110084	0.195985	0.0541928	0.020349	0.906702	0.371621	0.028537		Entpd3	215446	-0.312399	0.00911	-0.239551	0.270259	-0.385248	0.0204075
Dnah10	56087	-0.305783	0.0170269	-0.341919	0.079855	-0.207808	0.136903		Entpd7	93685	0.467898	0.0205	0.479724	0.194835	0.456071	0.0994769
Dnah10	56087	-0.216978	0.0423936	-0.264713	0.108732	-0.269647	0.194146		Entpd8	72090	-0.92615	0.000278	-0.779063	0.0520627	-1.07324	0.00168729
Dnah11	13411	-0.225466	0.0141239	-0.248045	0.075797	-0.202887	0.170531		Eny2	223527	-0.343718	0.00501	-0.256434	0.23779	-0.431003	0.0112133
Dnah17	69926	-0.271423	0.0164503	-0.343186	0.051778	-0.19966	0.282009		Eogt	101351	1.0945	1.68e-05	1.15362	0.0022361	1.03537	0.00083546
Dnah3	381917	-0.214155	0.00445307	-0.302249	0.062412	-0.299601	0.011267		Epas1	13819	-0.342497	0.0366	-0.354941	0.245893	-0.330052	0.1453
Dnah3	381917	-0.199057	0.0258889	-0.255576	0.066751	-0.344141	0.079279		Epb41	269587	-0.314475	0.026	-0.5831	0.0238934	-0.0458498	0.834397
Dnah3	381917	-0.192557	0.0265264	-0.267826	0.075559	-0.181887	0.081183		Epb41l1	13821	0.755598	0.000167	0.813904	0.0098497	0.697293	0.00543757
Dnah3	381917	-0.214358	0.0272778	-0.236148	0.084741	-0.241147	0.204119		Epb41l2	13822	0.491596	0.0126	0.433763	0.225259	0.549428	0.0423449
Dnah3	381917	-0.249761	0.0297331	-0.243781	0.086947	-0.244121	0.267914		Epb41l4a	13824	2.56788	0.000263	2.42075	0.0285979	2.71501	0.00313085
Dnah3	381917	-0.261417	0.030138	-0.227688	0.087482	-0.157425	0.275073		Epb41l4b	54357	-0.852383	0.000605	-0.805286	0.0464926	-0.89948	0.00578299
Dnah3	381917	-0.214946	0.0357128	-0.270049	0.112555	-0.215545	0.303528		Epcam	17075	0.831781	0.0565	0.349674	0.714977	1.31389	0.0351806
Dnah3	381917	-0.228691	0.0390949	-0.335385	0.130299	-0.187333	0.319316		Epha1	13835	-0.384846	0.019	-0.514607	0.0814447	-0.255085	0.253162
Dnah6	330355	-0.208395	0.0402024	-0.208743	0.172529	-0.208046	0.222044		Epha3	13837	0.534692	0.0387	0.460423	0.352185	0.608961	0.0904372
Dnah8	13417	-0.181689	0.0165426	-0.2188	0.061845	-0.144578	0.242495		Epha4	13838	-0.291355	0.00539	-0.26006	0.156621	-0.32265	0.0235751
Dnaja3	83945	-0.181231	0.0358636	-0.183156	0.158607	-0.179306	0.213001		Epha7	13841	-0.312275	0.0446	-0.237318	0.434843	-0.387232	0.0757262
Dnajc10	66861	0.608818	0.00261276	0.411547	0.14583	0.80609	0.010217		Ephb2	13844	1.14022	0.0133	0.658548	0.453967	1.62189	0.0130767
Dnajc13	235567	0.265853	0.00268438	0.401132	0.059897	0.308746	0.022577		Ephx1	13849	0.890556	8.87e-06	0.871045	0.0023084	0.910066	0.000268577
Dnajc13	235567	0.226903	0.00474351	0.206304	0.080879	0.247502	0.045742		Epm2a	13853	-0.36163	0.017	-0.436392	0.110247	-0.286868	0.162818
Dnajc13	235567	0.35787	0.0102716	0.222961	0.082387	0.29242	0.083612		Epop	103551	-0.319945	0.00349	-0.466488	0.0145803	-0.173401	0.221592
Dnajc13	235567	0.247662	0.0125242	0.250536	0.088454	0.26349	0.095271		Epor	13857	-0.260421	0.0374	-0.309219	0.182048	-0.211623	0.2194
Dnajc13	235567	0.228498	0.0136558	0.224683	0.091859	0.236603	0.110185		Eppin	75526	-0.217627	0.042	-0.144024	0.497207	-0.291229	0.053305
Dnajc13	235567	0.208283	0.0180497	0.25953	0.10104	0.221518	0.150635		Eps8	13860	0.535448	0.0156	0.304992	0.474685	0.765905	0.0148246
Dnajc13	235567	0.239488	0.0226713	0.306427	0.104577	0.314608	0.157347		Eps8l2	98845	0.640089	0.00134	0.648216	0.0517483	0.631962	0.0158116
Dnajc13	235567	0.235995	0.0241633	0.733731	0.106716	0.23587	0.168835		Eps8l3	99662	1.05451	0.015	0.820495	0.306425	1.28853	0.0323211
Dnajc13	235567	0.206562	0.0303336	0.220393	0.109015	0.191884	0.178782		Epsti1	108670	0.685678	0.0408	0.612063	0.338681	0.759292	0.103793
Dnajc13	235567	0.264716	0.032017	0.231834	0.113771	0.223005	0.281033		Eras	353283	-0.230715	0.0434	-0.015507	0.957316	-0.445924	0.00818377
Dnajc13	235567	0.196634	0.0344351	0.243106	0.122124	0.162588	0.310345		Erc2	238988	0.749601	0.00174	0.769034	0.056437	0.730169	0.0203327
Dnajc18	76594	0.322812	0.0271756	0.364575	0.101629	0.281048	0.246187		Ercc3	13872	0.775796	0.000586	0.868505	0.0179188	0.683087	0.0170198
Dnajc19	67713	-0.275215	0.0272996	-0.231607	0.208643	-0.318822	0.11809		Erdr1	170942	-0.100983	0.609	-0.765511	0.0371628	0.616247	0.0298123
Dnajc19-ps	100503724	-0.259735	0.0280778	-0.0587474	0.753584	-0.460723	0.017516		Erich3	209601	-0.346162	0.0356	-0.319546	0.303395	-0.372778	0.102577
Dnajc22	72778	-0.195705	0.0376889	-0.0441328	0.770561	-0.347278	0.025138		Erich4	632778	-0.456069	0.0281	-0.464102	0.226889	-0.448037	0.11749
Dnajc25	72429	-0.246899	0.00292537	-0.205876	0.086563	-0.287922	0.023494		Ermp1	226090	1.45721	9.22e-06	1.34274	0.0037194	1.57168	0.000179232
Dnajc30	66114	-0.208478	0.0373494	-0.189058	0.206595	-0.227898	0.171229		Ern2	26918	-0.280319	0.0313	-0.283921	0.240229	-0.276718	0.122943
Dnajc5	13002	0.116207	0.0603139	-0.0607868	0.521513	0.293201	0.006162		Erp29	67397	0.30893	0.023	0.377143	0.127264	0.240718	0.193932
Dnajc6	72685	-0.214597	0.0162807	-0.247634	0.070408	-0.18156	0.210495		Erp44	76299	-0.27687	0.0303	-0.0910644	0.745123	-0.462676	0.0123432
Dnal1	105000	0.497064	0.0113908	0.680564	0.028517	0.313564	0.328586		Errfi1	74155	-0.902721	0.00869	-1.45805	0.0176553	-0.347387	0.457556
Dnase1l1	69537	0.469057	0.00061	0.494433	0.016525	0.443681	0.028489		Esam	69524	0.382708	0.0451	0.420115	0.240504	0.345302	0.191846
Dnase1l2	66705	-0.253561	0.014643	-0.172865	0.247861	-0.334258	0.042709		Esco1	77805	0.244146	0.0375	0.412877	0.055642	0.0754147	0.663071
Dnase1l3	13421	-0.340169	0.00202127	-0.13339	0.375266	-0.546948	0.002353		Esco2	71988	1.17503	0.00163	1.22037	0.0515364	1.12968	0.0207768
Dnase2a	13423	0.184174	0.0574658	-0.0522159	0.739415	0.420565	0.010602		Esm1	71690	2.27451	0.000289	2.87633	0.005179	1.67269	0.0288332
Dnase2b	56629	-0.501638	0.00962541	-0.513425	0.078013	-0.489852	0.110757		Esp24	100126776	-0.315678	0.0206	-0.132854	0.635815	-0.498501	0.0111474
Dner	227325	-0.254622	0.0225344	-0.353087	0.04578	-0.156157	0.408155		Esr1	13982	-0.92033	0.00209	-0.694063	0.174348	-1.1466	0.00541254
Dnm1	13429	0.223615	0.0262822	0.330838	0.04004	0.116391	0.506134		Esrp1	207920	0.264196	0.127	-0.0801299	0.847399	0.608521	0.017372
Dnm1l	74006	0.179935	0.0117438	0.196904	0.06985	0.162966	0.154143		Esrp2	77411	-0.380368	0.0241	-0.180627	0.597757	-0.580109	0.0160862
Dnm2	13430	0.280747	0.00057002	0.194899	0.086708	0.366595	0.003763		Esrrg	26381	-0.618127	0.000154	-0.366199	0.145138	-0.870055	0.000227695
Dnm3	103967	-0.204601	0.00943657	-0.160532	0.158446	-0.24867	0.044583		Esyt1	23943	0.616202	0.00758	0.719445	0.0764355	0.512959	0.0964308
Dnm3os;Mir214;Mir199a-2	474332;387210;723821	0.206133	0.0234965	0.104921	0.430233	0.307346	0.03588		Esyt2	52635	0.714458	5.26e-05	0.735992	0.0059134	0.692923	0.00165969
Dnmt1	13433	0.343997	0.0112895	0.192224	0.321056	0.49577	0.021429		Etaa1os	102633673	0.464817	0.0263	0.748846	0.0502809	0.180787	0.543509
Dnmt3l	54427	-0.269868	0.0244261	-0.333481	0.072517	-0.206256	0.300898		Etfa	110842	-0.369605	0.00891	-0.285776	0.263698	-0.453434	0.020578
Doc2a	13446	-0.218534	0.0397857	-0.356672	0.039304	-0.080395	0.685756		Etfb	110826	-0.485644	0.00649	-0.314135	0.333949	-0.657152	0.00887398
Dock1	330662	0.349475	0.00290019	0.440337	0.016102	0.258613	0.15385		Etfbkmt	320204	-0.315507	0.132	-0.783892	0.0476194	0.152877	0.625617
Dock10	210293	0.71674	0.00075941	0.98676	0.00365	0.44672	0.16282		Etfdh	66841	-0.42305	0.0235	-0.25112	0.490639	-0.59498	0.0241896
Dock11	75974	0.580394	0.00315041	0.845029	0.007093	0.315758	0.308774		Etfrf1	67636	-0.413853	0.00606	-0.238207	0.392616	-0.5895	0.0059607
Dock2	94176	0.737362	0.00015038	0.812426	0.005037	0.662298	0.016514		Etl4	208618	0.751904	0.000205	0.828614	0.0098426	0.675195	0.00758176
Dock4	238130	-0.297262	0.0273386	-0.110963	0.584114	-0.483561	0.027455		Etnk1	75320	-0.128045	0.187	-0.394043	0.0324146	0.137954	0.319166
Dock6	319899	-0.254672	0.0253024	-0.340004	0.057187	-0.256233	0.299825		Etnk2	214253	-0.978136	0.00133	-0.688485	0.177982	-1.26779	0.00280316
Dohh	102115	-0.216886	0.0315981	-0.320944	0.046851	-0.112829	0.526139		Etohd2	13996	-0.286817	0.012	-0.173171	0.422751	-0.400462	0.0131296
Dok7	231134	-0.16304	0.0271224	-0.103733	0.33653	-0.222347	0.063023		Etos1	114660	-0.311592	0.00781	-0.33336	0.10714	-0.289824	0.0666346
Dolpp1	57170	-0.182355	0.0194678	-0.0482091	0.686364	-0.316501	0.012645		Ets2	23872	1.23138	7.45e-06	1.31975	0.0012022	1.14301	0.000502791
Donson	60364	0.359837	0.00039958	0.283311	0.050836	0.436363	0.004734		Eva1a	232146	-0.61915	0.00205	-0.750799	0.0278913	-0.487501	0.0604668
Dpcr1	268949	-0.20159	0.022313	-0.227864	0.090106	-0.175317	0.226368		Evi2a;Evi2b;Gm21975	14017;216984;101488212	0.742047	0.0133	0.736625	0.173648	0.747468	0.0681186
Dpep2	319446	1.02614	8.204e-05	1.06523	0.004838	0.98706	0.007222		Evx1	14028	-0.404957	0.0119	-0.331283	0.257968	-0.478631	0.0312508
Dpf1	29861	-0.408867	0.00174801	-0.431675	0.028642	-0.386059	0.049415		Exo5	73172	0.38092	0.00338	0.460205	0.0408868	0.301635	0.0768167
Dpf3	70127	-0.350235	0.00057002	-0.342901	0.023062	-0.357569	0.017921		Exoc1	69940	0.407604	0.00879	0.348847	0.21241	0.466361	0.0291206
Dpm1;Gm20716	13480;105980075	-0.207158	0.0418526	-0.103098	0.502756	-0.311218	0.063574		Exoc2	66482	0.357785	0.00603	0.359541	0.116368	0.356029	0.0424974
Dpm3	68563	-0.26134	0.00203019	-0.280518	0.028643	-0.242161	0.058491		Exoc3l2	74463	-0.421879	0.00102	-0.403918	0.0568352	-0.439841	0.0094108
Dpp7	83768	0.775388	1.422e-05	0.965572	0.000408	0.585204	0.010105		Exoc4	20336	0.54631	0.000992	0.631773	0.0215973	0.460847	0.0295713
Dppa1	347708	-0.148408	0.0434971	-0.171009	0.128521	-0.125807	0.316188		Exoc6	107371	0.389393	0.00761	0.432202	0.0920696	0.346585	0.0770603
Dpt	56429	1.37521	0.00036396	1.87911	0.00244	0.871318	0.124614		Exoc6b	75914	0.77403	0.000148	0.760638	0.01571	0.787422	0.00265779
Dpy19l2	320752	-0.210379	0.0131417	-0.263551	0.04619	-0.157208	0.253152		Exosc1	66583	0.285694	0.029	0.284394	0.240876	0.286993	0.112023
Dpy19l3	233115	-0.438268	0.0403041	-1.16313	0.002552	0.286598	0.441686		Exosc3	66362	-0.222764	0.0469	-0.282427	0.175237	-0.1631	0.296006
Dpy19l4	381510	0.157316	0.0729346	0.303094	0.037946	0.0115385	0.954319		Exosc9	50911	0.425992	0.0277	0.348712	0.340931	0.503272	0.0615313
Dpyd	99586	-0.239702	0.0424876	-0.130673	0.46211	-0.348731	0.073366		Exph5	320051	-0.452933	0.0328	-0.838737	0.0313344	-0.06713	0.839606
Dpys	64705	-0.687106	0.00032472	-0.516041	0.055644	-0.858171	0.003422		Ext1	14042	0.682884	0.00118	0.762897	0.0294623	0.602872	0.026293
Dpysl2	12934	0.953222	1.482e-05	1.16709	0.000479	0.739355	0.008901		Ezh2	14056	0.42053	0.00951	0.578718	0.0460041	0.262343	0.224928
Dpysl3	22240	0.819806	0.00022382	1.01665	0.003092	0.62296	0.049374		Ezr	22350	1.07429	0.00419	1.13545	0.0801105	1.01313	0.0427307
Dram1	71712	0.373444	0.00352737	0.312266	0.092485	0.434622	0.027398		F10	14058	-0.58266	0.000669	-0.421869	0.129986	-0.743452	0.00172905
Draxin	70433	-0.324747	0.00073078	-0.387628	0.008987	-0.261867	0.066133		F11	109821	-0.99103	0.0143	-1.20931	0.094377	-0.772746	0.157824
Drd1	13488	-0.237595	0.0401608	-0.318327	0.079855	-0.156862	0.436494		F11r	16456	0.830665	2.12e-05	0.761184	0.0067933	0.900147	0.000347224
Drd2	13489	-0.199198	0.0393666	-0.29431	0.056906	-0.104087	0.548351		F13b	14060	-0.595979	0.00128	-0.452998	0.142276	-0.73896	0.00375356
Drd4	13491	-0.239516	0.0344221	-0.277901	0.10895	-0.20113	0.291191		F2	14061	-0.335791	0.012	-0.314189	0.193015	-0.357393	0.0504744
Dsc3	13507	-0.231368	0.0418434	-0.290654	0.099426	-0.172081	0.378209		F2r	14062	1.7329	2.03e-06	1.50038	0.0018128	1.96543	2.4852e-05
Dsel	319901	0.279113	0.0256917	0.338751	0.079261	0.219475	0.291761		F2rl1	14063	1.55413	1.96e-05	1.34062	0.009576	1.76763	0.000217168
Dsg2	13511	0.331774	0.00188442	0.245499	0.104616	0.418049	0.010886		F7	14068	-0.92538	0.000672	-0.697183	0.115	-1.15358	0.00206394
Dsg4	16769	-0.213742	0.017191	-0.222482	0.099097	-0.205002	0.157707		F8	14069	-0.441697	0.0443	-0.449361	0.277756	-0.434033	0.154602
Dsn1	66934	0.333446	0.0362527	0.194252	0.411041	0.47264	0.069718		F830002L21Rik	414125	-0.349401	0.0128	-0.232244	0.378175	-0.466558	0.0179124
Dsp	109620	0.650553	0.00170086	0.305196	0.280089	0.995911	0.002881		F9	14071	-0.369679	0.0141	-0.286581	0.302797	-0.452777	0.0304598
Dst	13518	0.81313	1.064e-05	0.724688	0.003139	0.901571	0.000645		Fa2h	338521	0.466307	0.0173	0.310237	0.406017	0.622377	0.0238094
Dstn	56431	0.399627	0.00071986	0.364139	0.036195	0.435115	0.014264		Fabp1	14080	-1.24688	0.00935	-1.46651	0.0838122	-1.02726	0.111221
Dtd1	66044	-0.19605	0.0193898	-0.0717547	0.562823	-0.320345	0.018232		Fabp4	11770	2.80222	0.000227	3.08081	0.0107326	2.52363	0.00788517
Dtx3	80904	0.564147	6.274e-05	0.676657	0.001696	0.451636	0.019121		Fabp5	16592	0.527943	0.142	-0.0556335	0.952713	1.11152	0.0335018
Dubr	68190	0.40777	0.0242707	0.372313	0.164138	0.443226	0.133393		Fabp5	16592	0.958164	0.0762	0.152741	0.910336	1.75291	0.025522
Duox1	99439	-0.224489	0.0184665	-0.268154	0.06806	-0.180823	0.2462		Fabp5	16592	0.975518	0.0689	0.163415	0.904201	1.79829	0.02125
Dupd1	435391	-0.113836	0.261051	-0.343347	0.045217	0.115676	0.542103		Fabp7	12140	-0.916505	0.0192	-1.13412	0.108682	-0.698892	0.188778
Dus3l	224907	-0.186233	0.0362672	-0.345334	0.019695	-0.027132	0.882549		Fads3	60527	2.94301	1.27e-06	3.29427	0.0001976	2.59175	0.000173507
Dusp10	63953	0.70375	0.00012879	0.55098	0.031254	0.85652	0.002139		Fah	14085	-0.507004	0.0054	-0.369103	0.255508	-0.644904	0.010975
Dusp14	56405	0.33932	0.00254318	0.375415	0.028436	0.303226	0.076058		Fahd1	68636	-0.978543	0.000142	-1.05675	0.0087148	-0.900334	0.00495991
Dusp18	75219	0.294345	0.0350461	0.241558	0.243757	0.347132	0.133311		Fahd2a	68126	-0.231272	0.0382	-0.233723	0.263616	-0.228821	0.138691
Dusp27	240892	-0.306677	0.0113908	-0.423695	0.027311	-0.18966	0.338677		Fam102a	98952	0.50211	0.00481	0.550845	0.0751183	0.453376	0.0559627
Dusp28	67446	-0.359329	0.0012305	-0.404373	0.017313	-0.314285	0.058914		Fam102b	329739	0.609918	0.00234	0.358012	0.307381	0.861824	0.00261309
Dusp3	72349	0.281131	0.0513749	0.0814484	0.724967	0.480813	0.044483		Fam105a	223433	1.29912	0.00198	1.42967	0.045485	1.16857	0.0330929
Dydc1	69496	-0.301438	0.0119584	-0.345008	0.060646	-0.257867	0.179885		Fam107a	268709	0.425167	0.0264	0.381995	0.285274	0.46834	0.0772777
Dync1h1	13424	0.17519	0.0414781	0.0547369	0.685315	0.295643	0.036519		Fam107b	66540	-0.643691	0.000437	-0.687152	0.0194327	-0.60023	0.00999987
Dync1i2	13427	0.392168	0.00036718	0.431458	0.00958	0.352877	0.028033		Fam110b	242297	-0.239662	0.0613	-0.483674	0.0430974	0.0043502	0.984723
Dync1li2	234663	0.188889	0.0235147	0.167061	0.174334	0.210718	0.120371		Fam114a1	68303	0.488674	0.00243	0.538885	0.05081	0.438462	0.0381633
Dync2li1	213575	0.702201	0.00015828	0.887856	0.002209	0.516547	0.047722		Fam117b	72750	0.196863	0.106	0.0255492	0.935284	0.368178	0.0369519
Dynll1	56455	0.800617	0.00132861	0.878027	0.02072	0.723206	0.052728		Fam118a	73225	0.441758	0.00437	0.203955	0.479981	0.679562	0.00265305
Dyrk2	69181	-0.437694	0.00027187	-0.400748	0.022065	-0.47464	0.007768		Fam120aos	68128	-0.439836	0.00111	-0.526995	0.0190591	-0.352677	0.0398722
Dyrk3	226419	0.495091	0.00215667	0.530325	0.030104	0.459858	0.059685		Fam129a	63913	1.098	0.00511	0.860106	0.215182	1.33589	0.0136151
Dytn	241073	-0.249755	0.0162623	-0.260985	0.095458	-0.238524	0.155518		Fam129b	227737	0.742751	0.000264	0.745871	0.0202025	0.739632	0.00465251
Dzip3	224170	0.448229	0.0254966	0.581226	0.063929	0.315232	0.348691		Fam129c	100037278	-0.296596	0.00983	-0.284746	0.165532	-0.308446	0.0486178
E030011O05Rik	319859	0.212841	0.0408929	0.128076	0.40917	0.297606	0.082715		Fam134a	227298	-0.442034	0.00409	-0.47245	0.0755987	-0.411617	0.0443869
E130304I02Rik	78547	-0.246001	0.0457556	-0.40569	0.043587	-0.0863121	0.710894		Fam160a1	229488	0.355695	0.00248	0.310971	0.121129	0.400418	0.0118641
E230016K23Rik	100504464	-0.243319	0.042829	-0.232779	0.197657	-0.253859	0.208047		Fam160a1	229488	0.430534	0.0365	0.572218	0.13019	0.288851	0.31068
E2f3	13557	0.397051	0.0129525	0.528822	0.035775	0.265279	0.31041		Fam160b1	226252	-0.425023	0.00392	-0.457247	0.0724308	-0.392799	0.0447424
E330009J07Rik	243780	0.322042	0.0332932	0.204582	0.358779	0.439503	0.075081		Fam160b2	239170	-0.326317	0.0167	-0.391057	0.111342	-0.261578	0.157865
E330017A01Rik	224247	-0.191992	0.0208988	-0.301186	0.024945	-0.0827974	0.570259		Fam163b	109349	-0.470971	0.0117	-0.483758	0.148153	-0.458184	0.0713835
E430018J23Rik	101604	-0.251104	0.0260384	-0.232018	0.165211	-0.27019	0.143371		Fam169b	434197	-0.543054	0.00127	-0.462231	0.0978228	-0.623877	0.00597451
Ear1	13586	0.281602	0.0402024	0.148776	0.470579	0.414428	0.066556		Fam175a	70681	0.379078	0.0462	0.389407	0.277756	0.36875	0.162048
Ear2;Ear3;Ear12	13587;53876;503845	0.777905	0.0109253	0.648138	0.144015	0.907672	0.05944		Fam184a	75906	-0.519407	0.00093	-0.568365	0.0280789	-0.47045	0.0197564
Ebf2	13592	-0.22064	0.0222944	-0.341942	0.028026	-0.0993378	0.557924		Fam187b	76415	0.364224	0.0502	0.148273	0.715219	0.580174	0.029439
Ebf3	13593	-0.274322	0.00609456	-0.306036	0.04556	-0.242607	0.122759		Fam193b	212483	-0.419985	0.00361	-0.46258	0.0631944	-0.377391	0.0482298
Ebpl	68177	-0.245225	0.117258	0.133299	0.590823	-0.623748	0.020356		Fam195a	68241	-0.406744	0.00544	-0.212926	0.432547	-0.600563	0.00432523
Ece1	230857	-0.262232	0.00050872	-0.317919	0.006207	-0.206545	0.062028		Fam198b	68659	0.863632	0.000408	0.766644	0.0495896	0.960619	0.00305663
Ech1	51798	-0.50976	0.00194761	-0.267401	0.235783	-0.75212	0.004056		Fam19a2	268354	-0.528547	0.0433	-0.107914	0.863283	-0.94918	0.0128392
Echdc3	67856	-0.351035	0.00416583	-0.11967	0.487995	-0.5824	0.00353		Fam19a5	106014	-0.381497	0.00141	-0.598102	0.0041676	-0.164892	0.273098
Echs1	93747	-0.22603	0.0319814	0.003715	0.983668	-0.455775	0.00941		Fam205c	277773	-0.304098	0.0289	-0.467071	0.0652563	-0.141126	0.469182
Eci1	13177	-0.443851	0.0010396	-0.150731	0.410367	-0.73697	0.001151		Fam20a	208659	-0.461491	0.00383	-0.486254	0.07729	-0.436729	0.0398166
Eci2	23986	-0.759458	0.00018876	-0.645301	0.025696	-0.873615	0.003946		Fam20c	80752	0.372223	0.0197	0.374748	0.199851	0.369698	0.0907463
Eci3	69123	-1.14206	0.00408167	-0.176926	0.767694	-2.1072	0.001699		Fam214a	235493	-1.00071	2.92e-05	-1.04203	0.0035105	-0.959399	0.00114002
Ecm1	13601	-0.505692	0.00133987	-0.507305	0.031661	-0.504079	0.033287		Fam216a	68948	0.396017	0.00235	0.466125	0.0360263	0.32591	0.0543267
Ecscr	68545	0.436285	0.00016776	0.42828	0.011244	0.444289	0.00809		Fam217b	71532	0.101788	0.402	-0.32587	0.156233	0.529445	0.00470934
Ecsit	26940	-0.277828	0.0319462	-0.293015	0.133058	-0.262642	0.2222		Fam219a	71901	0.202495	0.0294	0.237301	0.163718	0.167689	0.188198
Ect2l	100045792	-0.173816	0.0203266	-0.302465	0.058332	-0.278228	0.075759		Fam219b	78323	-0.315632	0.024	-0.327474	0.202406	-0.30379	0.113673
Ect2l	100045792	-0.212546	0.0277575	-0.326352	0.067453	-0.154061	0.207716		Fam228a	74855	-0.327393	0.0181	-0.423931	0.0887909	-0.230855	0.218784
Ect2l	100045792	-0.201631	0.0430897	-0.193571	0.089238	-0.273089	0.274967		Fam228b	207921	-0.423641	0.0159	-0.317244	0.333067	-0.530038	0.0304907
Eda2r	245527	0.402904	0.0383122	0.284182	0.324277	0.521626	0.104954		Fam32a	67922	-0.505974	0.0419	-0.540752	0.24573	-0.471197	0.170702
Edar	13608	-0.215896	0.0289449	-0.225402	0.129435	-0.20639	0.205864		Fam35a	75698	-0.748411	0.0154	-0.73373	0.191247	-0.763092	0.0716882
Ednra	13617	0.402688	0.00475738	0.36912	0.079196	0.436255	0.047197		Fam46c;Gm38530	74645;102641070	-0.355394	0.02	-0.3091	0.274384	-0.401688	0.0572777
Ednrb	13618	0.496449	0.0117033	0.662799	0.032577	0.330099	0.303752		Fam47e	384198	-0.748152	0.00821	-0.738412	0.141937	-0.757893	0.0482729
Edrf1	214764	-0.284415	0.00725689	-0.216747	0.153637	-0.352083	0.033384		Fam49b	223601	0.685251	0.0132	0.833498	0.0910614	0.537004	0.150213
Eef1akmt1	68043	0.323169	0.025035	0.603613	0.011947	0.0427239	0.884575		Fam57a	116972	0.302404	0.0165	0.250789	0.281779	0.354018	0.0426512
Eef1d	66656	-0.166473	0.0246531	-0.191267	0.091112	-0.141678	0.246414		Fam60a	56306	0.552603	0.00519	0.505306	0.144787	0.5999	0.0253664
Eefsec	65967	0.0970997	0.178817	-0.0635162	0.580828	0.257716	0.037578		Fam63a	75007	0.281757	0.0269	0.284553	0.226721	0.278961	0.112021
Eepd1	67484	0.373919	0.025963	0.747219	0.008178	0.0006196	0.998488		Fam63b	235461	0.322351	0.0263	0.241554	0.384417	0.403148	0.0465269
Efcab6	77627	-0.180655	0.0224279	-0.118075	0.304476	-0.243235	0.055572		Fam65a;Mir1966	75687;100316712	0.525848	0.000209	0.632708	0.0057208	0.418987	0.0157407
Efcab9	69306	0.152101	0.0344867	-0.0191008	0.872723	0.323302	0.007718		Fam72a	108900	0.628311	0.000483	0.691864	0.0173607	0.564759	0.0134481
Efcc1	58229	-0.159379	0.0372721	-0.167898	0.145808	-0.150861	0.239667		Fam83a	239463	1.73055	2.74e-05	1.79972	0.0033773	1.66139	0.00107182
[truncated: 5,387 more rows]

## Sheet: Table S6
Table S6: KEGG pathways expression table deduced from DNA-microarray gene expression pattern.
* bold and red colored adj. P value indicated defferentlly expressed KEGG; KO, Cyp51 KO; WT, wild-type; F, female; M, male.
	19W KO		19W KO M		19W KO F				24M KO		24M KO M		24M KO F
KEGG PATHWAY	logFC	adj.P val*	logFC	adj.P val*	logFC	adj.P val*		KEGG PATHWAY NAME	logFC	adj.P val*	logFC	adj.P val*	logFC	adj.P val*
2-Oxocarboxylic acid metabolism	-0.379012	0.000332012	-0.186682	0.202896	-0.571343	0.000616132		2-Oxocarboxylic acid metabolism	-0.2327	0.166795	0.064368	0.824087	-0.52982	0.0255588
ABC transporters	0.150946	0.163371	0.200289	0.238219	0.101602	0.518094		ABC transporters	0.4057	0.00610035	0.493188	0.0348128	0.31815	0.0831106
Acute myeloid leukemia	0.698939	1.94443e-05	0.685608	0.00332416	0.71227	0.00082111		Acute myeloid leukemia	0.5756	0.00268242	0.571535	0.0459917	0.57974	0.0173775
Adherens junction	0.519696	0.000196568	0.274466	0.151823	0.764927	0.000565383		Adherens junction	0.5967	0.000154775	0.463645	0.0328001	0.7298	0.00040917
Adipocytokine signaling pathway	-0.265972	0.0287081	-0.0718533	0.742666	-0.46009	0.00967598		Adipocytokine signaling pathway	-0.3321	0.00703243	-0.204406	0.25912	-0.45972	0.00637673
Adrenergic signaling in cardiomyocytes	0.278399	0.0565733	0.203997	0.383617	0.352801	0.0893409		Adrenergic signaling in cardiomyocytes	0.506	0.00610035	0.510773	0.0673565	0.50114	0.0329074
African trypanosomiasis	0.273909	0.00391854	0.321832	0.02628	0.225986	0.0858803		African trypanosomiasis	0.477	0.000877483	0.519925	0.0147005	0.43403	0.0139568
AGE-RAGE signaling pathway in diabetic complications	1.1431	2.05201e-05	1.09028	0.00436219	1.19592	0.000870855		AGE-RAGE signaling pathway in diabetic complications	1.726	2.456e-06	1.76889	0.0004751	1.68315	8.869e-05
Alanine, aspartate and glutamate metabolism	-0.359846	0.000977387	-0.176747	0.265928	-0.542946	0.000957741		Alanine, aspartate and glutamate metabolism	-0.6293	0.00610035	-0.552533	0.107564	-0.70606	0.018487
Alcoholism	0.544628	0.00935991	0.415197	0.186555	0.674059	0.0237409		Alcoholism	0.6284	0.00780338	0.596737	0.0979899	0.66008	0.030996
Aldosterone synthesis and secretion	-0.0330758	0.628918	-0.0906041	0.383617	0.0244524	0.801383		Allograft rejection	0.5377	0.0305354	0.489609	0.203747	0.5857	0.0734349
Aldosterone-regulated sodium reabsorption	-0.0231013	0.677689	-0.0875705	0.288475	0.0413679	0.589728		alpha-Linolenic acid metabolism	-0.1989	0.0224155	-0.220441	0.106658	-0.17744	0.114369
Allograft rejection	0.240859	0.023253	0.29633	0.0673323	0.185389	0.21235		Amino sugar and nucleotide sugar metabolism	1.0563	1.9477e-05	1.02723	0.0027816	1.0853	0.00030784
alpha-Linolenic acid metabolism	-0.448584	0.000262178	-0.33932	0.0480682	-0.557847	0.00130815		Amoebiasis	2.0718	2.28e-07	2.09387	9.31e-05	2.04982	9.23e-06
Alzheimer disease	-0.333776	0.0165329	-0.277856	0.186555	-0.389696	0.0500169		Amphetamine addiction	0.4667	0.0008157	0.345383	0.0760908	0.5881	0.00153615
Amino sugar and nucleotide sugar metabolism	0.341871	0.00274443	0.393645	0.0240158	0.290097	0.0657826		Amyotrophic lateral sclerosis (ALS)	0.3387	0.00236773	0.305348	0.0613448	0.3721	0.00966807
Aminoacyl-tRNA biosynthesis	-0.0910053	0.453692	-0.095463	0.64133	-0.0865475	0.614565		Antifolate resistance	0.5506	0.00104528	0.528834	0.0336681	0.57236	0.00703629
Amoebiasis	1.19365	1.9259e-05	1.18027	0.00258932	1.20702	0.000616132		Antigen processing and presentation	0.6969	0.0309964	0.532864	0.282295	0.861	0.0465102
Amphetamine addiction	0.16206	0.0521905	0.0910724	0.51722	0.233048	0.0515137		Apelin signaling pathway	1.0134	1.169e-06	1.14527	0.0001256	0.8815	0.00011809
AMPK signaling pathway	-0.110639	0.44594	0.150088	0.530722	-0.371366	0.0663853		Apoptosis	1.5744	9.39e-07	1.49399	0.0004109	1.65473	2.554e-05
Amyotrophic lateral sclerosis (ALS)	0.180575	0.00125085	0.143477	0.0744133	0.217672	0.00561003		Apoptosis - multiple species	0.6066	9.481e-06	0.563403	0.0023117	0.64984	0.00011809
Antifolate resistance	0.0976606	0.100533	0.213755	0.0240158	-0.0184335	0.842628		Arachidonic acid metabolism	-1.5614	0.000650738	-1.49684	0.0254187	-1.62599	0.00476881
Antigen processing and presentation	0.524459	8.78503e-05	0.598786	0.0037742	0.450132	0.00875774		Arginine and proline metabolism	-0.3625	0.0258011	-0.406904	0.11136	-0.31813	0.127725
Apelin signaling pathway	0.380928	0.00274443	0.275065	0.143349	0.486791	0.00727024		Arginine biosynthesis	-0.6906	0.00228289	-0.695902	0.0404995	-0.68531	0.0168827
Apoptosis	1.04665	1.88335e-05	0.931306	0.00282983	1.162	0.000545575		Arrhythmogenic right ventricular cardiomyopathy (ARVC)	0.8544	6.566e-06	0.81441	0.0013848	0.89442	0.00010378
Apoptosis - multiple species	0.35858	1.94443e-05	0.304661	0.0072958	0.412498	0.000565383		Ascorbate and aldarate metabolism	-0.7594	0.00133633	-0.613601	0.0690818	-0.90526	0.00356598
Arachidonic acid metabolism	-0.0102266	0.914643	0.00260745	0.986562	-0.0230607	0.866163		Asthma	0.7053	0.00468062	0.798373	0.0394646	0.61226	0.0500264
Arginine and proline metabolism	-0.0136201	0.889254	0.0413426	0.801675	-0.0685828	0.583778		Autophagy - animal	0.4778	0.0010925	0.443199	0.0392096	0.51242	0.00591822
Arginine biosynthesis	-0.342285	0.00227495	-0.209488	0.200647	-0.475082	0.00346063		Axon guidance	1.1195	1.63e-07	0.999677	0.0001256	1.23931	5.92e-06
Arrhythmogenic right ventricular cardiomyopathy (ARVC)	0.930042	0.000121073	0.798637	0.0189	1.06145	0.00146388		B cell receptor signaling pathway	0.9003	0.0055604	1.1145	0.0299954	0.68607	0.0866601
Ascorbate and aldarate metabolism	-0.163201	0.0404142	-0.0803509	0.558057	-0.24605	0.0323262		Bacterial invasion of epithelial cells	1.4811	8.03e-07	1.4207	0.000255	1.54141	1.751e-05
Asthma	0.518156	0.00100341	0.546179	0.0198967	0.490132	0.0224559		Base excision repair	0.387	0.000407019	0.465511	0.0057112	0.30847	0.0173775
Autoimmune thyroid disease	-0.00998781	0.923515	0.0325303	0.864797	-0.0525059	0.698991		beta-Alanine metabolism	-0.8101	1.0846e-05	-0.623151	0.0086146	-0.99696	4.312e-05
Autophagy - animal	0.017863	0.816323	0.024467	0.858127	0.011259	0.91753		Biosynthesis of unsaturated fatty acids	-0.6648	0.0145886	-0.457649	0.261463	-0.87194	0.0176642
Autophagy - other	-0.248872	0.00260098	-0.237129	0.0537179	-0.260615	0.0237409		Bladder cancer	0.9298	1.746e-06	0.87324	0.0006941	0.9864	3.246e-05
Axon guidance	0.710025	9.06736e-05	0.685045	0.00846124	0.735004	0.00247963		Breast cancer	0.6202	7.9305e-05	0.548088	0.0114683	0.69226	0.00049545
B cell receptor signaling pathway	0.628225	4.54455e-05	0.665811	0.0040244	0.590638	0.00304466		Caffeine metabolism	-0.6744	2.7878e-05	-0.760933	0.001147	-0.58779	0.00155788
Bacterial invasion of epithelial cells	0.820619	4.05484e-05	0.647114	0.0161331	0.994124	0.000616132		Calcium signaling pathway	0.35	0.021906	0.297131	0.20457	0.40284	0.0465102
Basal cell carcinoma	0.000717171	0.994121	-0.130151	0.47976	0.131585	0.4012		cAMP signaling pathway	0.5573	0.000879403	0.498214	0.0404995	0.61647	0.00409793
Basal transcription factors	-0.00323937	0.974306	-0.0141821	0.933945	0.00770334	0.952602		Cell adhesion molecules (CAMs)	1.2001	0.00129674	1.04455	0.0533576	1.35566	0.00487582
Base excision repair	0.210223	0.0781922	0.0883382	0.673677	0.332109	0.0525468		Cell cycle	1.8662	7.09e-07	2.13377	8.46e-05	1.5986	7.238e-05
beta-Alanine metabolism	-0.465355	8.87611e-05	-0.205327	0.197807	-0.725384	0.000545575		Cellular senescence	1.4463	8.38e-07	1.4804	0.0001745	1.41218	3.166e-05
Bile secretion	-0.248382	0.212991	-0.0190093	0.954397	-0.477754	0.0960702		Central carbon metabolism in cancer	0.7223	1.5396e-05	0.680629	0.0029374	0.76394	0.00019509
Biosynthesis of amino acids	-0.320928	0.0175875	-0.115697	0.619573	-0.52616	0.0076041		cGMP-PKG signaling pathway	0.3332	0.0145886	0.357913	0.0910156	0.3085	0.0769498
Biosynthesis of unsaturated fatty acids	-0.259191	0.133757	-0.0509729	0.874472	-0.46741	0.0629169		Chagas disease (American trypanosomiasis)	1.3403	0.000460807	1.3476	0.0148265	1.33307	0.00487582
Biotin metabolism	NA	NA	NA	NA	NA	NA		Chemical carcinogenesis	-2.3488	0.00016313	-1.70507	0.0425486	-2.99246	0.00030784
Bladder cancer	0.776086	2.12247e-05	0.710064	0.00527625	0.842109	0.000726022		Chemokine signaling pathway	1.2775	0.0034309	1.28677	0.0502619	1.26824	0.0214411
Breast cancer	0.1972	0.116637	0.0510879	0.838106	0.343312	0.0577293		Cholesterol metabolism	-0.5111	0.0154797	-0.546069	0.0967977	-0.47605	0.0783266
Butanoate metabolism	-0.320714	0.0175875	-0.110178	0.634916	-0.531251	0.00717166		Choline metabolism in cancer	0.7385	0.000126486	0.704973	0.0100885	0.77207	0.0013516
Caffeine metabolism	-0.240427	0.141949	-0.131722	0.64133	-0.349132	0.136446		Cholinergic synapse	0.6457	9.6766e-05	0.697957	0.0042983	0.59335	0.00280875
Calcium signaling pathway	0.0881114	0.495619	0.0361174	0.874649	0.140105	0.436044		Chronic myeloid leukemia	1.3107	1.252e-06	1.25135	0.0005102	1.37003	3.076e-05
cAMP signaling pathway	0.219433	0.0574546	0.037211	0.866873	0.401655	0.0172151		Circadian entrainment	0.3461	0.0122954	0.267816	0.197183	0.42445	0.0204783
Carbohydrate digestion and absorption	0.0830592	0.165001	0.0934126	0.333121	0.0727058	0.398525		Citrate cycle (TCA cycle)	-0.2988	0.0209594	-0.047668	0.823742	-0.54984	0.00344171
Carbon metabolism	-0.491172	0.0217122	-0.0253072	0.944244	-0.957036	0.00295198		Cocaine addiction	0.3452	0.0215382	0.214112	0.354908	0.47638	0.0197306
Cardiac muscle contraction	-0.0470841	0.804057	-0.191434	0.487975	0.097266	0.686652		Collecting duct acid secretion	0.5663	3.9415e-05	0.522155	0.0062599	0.61044	0.00035201
Cell adhesion molecules (CAMs)	1.12876	2.05201e-05	0.988966	0.00666013	1.26856	0.000622749		Colorectal cancer	1.2612	2.071e-06	1.254	0.0005198	1.26841	5.79e-05
Cell cycle	1.09307	0.000635081	1.05908	0.0240158	1.12707	0.00982623		Cysteine and methionine metabolism	-0.5097	0.00184191	-0.438307	0.0645355	-0.58114	0.00611012
Cellular senescence	0.784743	8.78503e-05	0.716001	0.0114021	0.853484	0.00156417		Cytokine-cytokine receptor interaction	0.9271	0.0160404	0.762767	0.192195	1.09149	0.0312944
Central carbon metabolism in cancer	0.567263	1.9259e-05	0.621391	0.00258932	0.513136	0.00107227		Dilated cardiomyopathy (DCM)	0.8601	3.9415e-05	0.796284	0.0062176	0.92384	0.00036679
cGMP-PKG signaling pathway	0.0203685	0.857815	-0.0301075	0.870593	0.0708446	0.614565		DNA replication	0.7917	0.00113728	0.957228	0.0106185	0.62618	0.0312944
Chagas disease (American trypanosomiasis)	0.905229	1.94443e-05	0.879357	0.00332416	0.9311	0.000733349		Dopaminergic synapse	0.4967	0.000567678	0.481631	0.02139	0.5117	0.00460178
Chemical carcinogenesis	-0.620575	0.0146481	-0.111894	0.817984	-1.12926	0.00299722		Drug metabolism - other enzymes	-0.6123	0.00431206	-0.374035	0.228668	-0.85053	0.00377308
Chemokine signaling pathway	1.16013	1.94443e-05	1.19473	0.00282983	1.12552	0.00102138		ECM-receptor interaction	1.8324	1.63e-07	1.84776	7.27e-05	1.8171	5.92e-06
Cholesterol metabolism	-0.0823882	0.438617	0.0171254	0.933945	-0.181902	0.212434		EGFR tyrosine kinase inhibitor resistance	0.8451	5.107e-06	0.750131	0.0018875	0.94006	5.124e-05
Choline metabolism in cancer	0.499314	6.41989e-05	0.539002	0.00417903	0.459627	0.00454561		Endocrine resistance	0.7286	8.964e-06	0.725854	0.0013329	0.73133	0.00019509
Cholinergic synapse	0.290298	0.00264697	0.256939	0.071412	0.323657	0.0172128		Endocytosis	1.3954	2.934e-06	1.24241	0.0013329	1.54834	3.361e-05
Chronic myeloid leukemia	0.854265	1.94443e-05	0.760201	0.0053433	0.948329	0.000622749		Endometrial cancer	0.4926	0.00191651	0.361225	0.11136	0.62397	0.00323056
Circadian entrainment	0.170425	0.0740111	0.131952	0.386969	0.208898	0.122593		Epstein-Barr virus infection	0.9888	0.000176804	0.979586	0.0100885	0.99806	0.00220532
Circadian rhythm	-0.0366574	0.677689	-0.0720021	0.620579	-0.00131274	0.989931		ErbB signaling pathway	1.3618	2.28e-07	1.26827	0.000142	1.45529	6.61e-06
Citrate cycle (TCA cycle)	-0.420698	0.00199711	-0.179505	0.386969	-0.661892	0.00124683		Estrogen signaling pathway	0.436	0.00379109	0.426477	0.0601928	0.44555	0.0204783
Cocaine addiction	0.00843499	0.930761	-0.075748	0.634916	0.092618	0.477683		Ether lipid metabolism	0.5843	0.000727583	0.515132	0.0392096	0.6535	0.00323056
Collecting duct acid secretion	0.0976581	0.18062	0.00072441	0.996098	0.194592	0.0660866		Fanconi anemia pathway	0.4041	0.000479558	0.476507	0.0068972	0.33166	0.0165272
Colorectal cancer	0.762551	1.94443e-05	0.662757	0.00527625	0.862346	0.000565383		Fatty acid degradation	-1.1469	0.000110419	-1.11648	0.0086122	-1.17732	0.0013934
Complement and coagulation cascades	0.235964	0.0819232	0.287936	0.168821	0.183992	0.335864		Fc epsilon RI signaling pathway	0.6956	0.00419007	0.68637	0.0605917	0.70478	0.0222827
Cortisol synthesis and secretion	-0.212808	0.00277612	-0.183285	0.0794188	-0.242332	0.0158082		Fc gamma R-mediated phagocytosis	1.3776	0.000159138	1.34966	0.0100885	1.40551	0.00184302
C-type lectin receptor signaling pathway	1.0419	1.88335e-05	1.0424	0.00258932	1.0414	0.000565383		Ferroptosis	1.0583	6.8314e-05	0.895049	0.0124238	1.22159	0.00031452
Cushing syndrome	-0.0636159	0.448895	-0.0811569	0.564429	-0.0460748	0.698606		Fluid shear stress and atherosclerosis	1.2982	7.936e-06	1.23471	0.0016998	1.36161	0.00011996
Cysteine and methionine metabolism	-0.251909	0.00391854	-0.284578	0.0317809	-0.219241	0.0693661		Focal adhesion	2.1579	1.63e-07	2.11436	8.46e-05	2.20146	6.61e-06
Cytokine-cytokine receptor interaction	0.663768	0.00108916	0.641319	0.0317809	0.686217	0.0139695		FoxO signaling pathway	0.3491	0.00466312	0.404922	0.0357787	0.29333	0.056253
Cytosolic DNA-sensing pathway	0.148654	0.0969667	0.0142095	0.933945	0.283097	0.0289932		Fructose and mannose metabolism	0.6938	0.000595025	0.646688	0.0274413	0.74091	0.00374249
D-Arginine and D-ornithine metabolism	NA	NA	NA	NA	NA	NA		Galactose metabolism	0.6517	0.000345588	0.688425	0.0103534	0.615	0.00562706
D-Glutamine and D-glutamate metabolism	NA	NA	NA	NA	NA	NA		Gap junction	0.9291	4.722e-06	0.908082	0.0009097	0.95013	9.647e-05
Dilated cardiomyopathy (DCM)	0.971302	0.000335332	0.853389	0.0277109	1.08922	0.00356176		Gastric acid secretion	0.6858	0.000169411	0.732019	0.0064391	0.63951	0.00372554
DNA replication	0.392751	0.128111	0.251847	0.573782	0.533654	0.146862		Gastric cancer	0.7087	7.836e-06	0.57671	0.0051755	0.84062	4.411e-05
Dopaminergic synapse	0.139188	0.128043	0.137928	0.349112	0.140448	0.281615		Glioma	0.9762	1.966e-06	0.897335	0.0008631	1.05506	3.166e-05
Drug metabolism - cytochrome P450	-0.533414	0.0217269	-0.112543	0.800009	-0.954285	0.00548979		Glutathione metabolism	1.0283	0.000101883	0.985344	0.0088643	1.07126	0.00114807
Drug metabolism - other enzymes	-0.506165	0.0259748	-0.156903	0.694454	-0.855427	0.00982623		Glycerophospholipid metabolism	0.343	0.00476152	0.378652	0.0427775	0.30734	0.0445744
ECM-receptor interaction	1.40292	7.22427e-05	1.50208	0.00467039	1.30377	0.00454561		Glycine, serine and threonine metabolism	-0.7902	0.000699174	-0.614687	0.0602201	-0.96575	0.00163584
EGFR tyrosine kinase inhibitor resistance	0.633523	1.94443e-05	0.504503	0.00928152	0.762544	0.000545575		Glycosaminoglycan degradation	0.7319	3.9781e-05	0.660249	0.0071507	0.80358	0.00031452
Endocrine and other factor-regulated calcium reabsorption	0.0567596	0.509206	0.0666709	0.64133	0.0468483	0.698606		Glycosphingolipid biosynthesis - globo and isoglobo series	0.5397	0.000204743	0.452233	0.0262979	0.62718	0.00085791
Endocrine resistance	0.362331	0.000476839	0.28408	0.0540182	0.440583	0.00247963		Glyoxylate and dicarboxylate metabolism	-1.0467	2.8765e-05	-0.63909	0.0414428	-1.45422	3.341e-05
Endocytosis	0.853589	2.34586e-05	0.740015	0.00782885	0.967163	0.000664665		GnRH signaling pathway	0.6369	0.00124959	0.613762	0.0358516	0.66008	0.00831338
Endometrial cancer	0.475524	9.89571e-05	0.355215	0.0341687	0.595833	0.00076809		Graft-versus-host disease	0.5765	0.0426054	0.502418	0.256003	0.65061	0.0828365
Epithelial cell signaling in Helicobacter pylori infection	0.650367	1.94443e-05	0.526568	0.0072958	0.774166	0.000545575		Hedgehog signaling pathway	0.3141	0.00334753	0.318739	0.0475046	0.30942	0.0214411
Epstein-Barr virus infection	0.861455	4.10574e-05	0.77627	0.00810964	0.94664	0.00093837		Hematopoietic cell lineage	1.5695	0.000761988	1.80492	0.0106185	1.33411	0.0179385
ErbB signaling pathway	0.682022	1.94443e-05	0.604834	0.0051663	0.759209	0.000565383		Hepatitis B	1.292	5.578e-06	1.34378	0.0007513	1.24018	0.00018695
Estrogen signaling pathway	0.173544	0.130879	0.114015	0.566295	0.233074	0.153937		Hepatitis C	0.3086	0.0883135	0.126588	0.685799	0.49056	0.0482032
Ether lipid metabolism	0.207586	0.0309178	0.269901	0.0673323	0.145271	0.282945		Hepatocellular carcinoma	0.8337	1.7213e-05	0.72112	0.0057202	0.94627	0.00011809
Fanconi anemia pathway	0.185507	0.155771	0.106216	0.64133	0.264797	0.154892		Herpes simplex infection	0.716	0.0189866	0.661637	0.158832	0.77038	0.0538821
Fat digestion and absorption	-0.438885	0.300444	0.518077	0.459006	-1.39585	0.0237409		HIF-1 signaling pathway	0.9839	6.566e-06	0.894274	0.0019319	1.07358	7.506e-05
Fatty acid biosynthesis	-0.0140153	0.947073	0.470706	0.137686	-0.498737	0.0893409		Hippo signaling pathway	0.9503	7.684e-06	0.816438	0.0034839	1.08421	5.79e-05
Fatty acid degradation	-0.865891	1.94443e-05	-0.488082	0.0528061	-1.2437	0.000364989		Hippo signaling pathway - multiple species	0.9817	1.169e-06	0.992355	0.0002914	0.97111	4.312e-05
Fatty acid elongation	-0.571701	0.000279869	-0.403106	0.0671195	-0.740296	0.00109305		Histidine metabolism	-0.3982	0.0289771	-0.321395	0.254115	-0.47504	0.0500312
Fatty acid metabolism	-0.226162	0.170708	0.180093	0.526824	-0.632417	0.0101375		Homologous recombination	0.3156	0.00650149	0.389541	0.0346821	0.24169	0.0923444
Fc epsilon RI signaling pathway	0.41965	0.000130293	0.460976	0.00527625	0.378323	0.00828794		HTLV-I infection	1.5952	7.684e-06	1.64919	0.0009097	1.54121	0.00022928
Fc gamma R-mediated phagocytosis	0.843593	2.15369e-05	0.848447	0.0037689	0.838739	0.00124683		Human papillomavirus infection	1.3356	9.76e-07	1.20458	0.0006356	1.46658	1.751e-05
Ferroptosis	0.401782	4.24251e-05	0.252014	0.0509195	0.551551	0.000545575		Hypertrophic cardiomyopathy (HCM)	1.016	6.956e-06	0.93717	0.0018629	1.09478	8.935e-05
Fluid shear stress and atherosclerosis	0.856376	1.94443e-05	0.735164	0.00527625	0.977587	0.000565383		IL-17 signaling pathway	0.7604	0.000242012	0.635735	0.0288828	0.88507	0.0009778
Focal adhesion	1.57275	2.16331e-05	1.5582	0.0040244	1.58731	0.00111935		Inflammatory bowel disease (IBD)	0.9392	0.00236773	0.993078	0.0346821	0.8854	0.021402
Folate biosynthesis	0.0786632	0.263677	0.14884	0.173269	0.00848683	0.932016		Inflammatory mediator regulation of TRP channels	-0.6455	0.0190712	-0.649274	0.12624	-0.64176	0.0732215
FoxO signaling pathway	0.273524	0.0350111	0.329727	0.0968693	0.21732	0.233757		Influenza A	1.1341	0.00186668	1.14842	0.0361683	1.11969	0.0151794
Fructose and mannose metabolism	0.372628	0.000584916	0.520643	0.00369374	0.224614	0.114948		Inositol phosphate metabolism	0.6174	3.9781e-05	0.690308	0.001678	0.54442	0.00189812
GABAergic synapse	0.104575	0.247743	0.0771829	0.628969	0.131968	0.304286		Insulin secretion	0.3625	0.0109671	0.312972	0.144921	0.41206	0.0269016
Galactose metabolism	0.371189	0.000363131	0.462404	0.00491518	0.279974	0.0424252		Intestinal immune network for IgA production	0.6022	0.0185285	0.709426	0.0763516	0.49492	0.12759
Gap junction	0.957371	2.8749e-05	0.780907	0.0116498	1.13384	0.000616132		Jak-STAT signaling pathway	0.4524	0.0155319	0.401124	0.158832	0.5036	0.0399142
Gastric acid secretion	0.363478	0.000584916	0.330429	0.0313949	0.396526	0.00633948		Kaposi's sarcoma-associated herpesvirus infection	1.1342	2.621e-05	0.993682	0.0064391	1.27464	0.00018403
Gastric cancer	0.436707	0.0012141	0.316857	0.103074	0.556557	0.00373098		Legionellosis	0.6433	0.00379109	0.611583	0.0645997	0.67509	0.0179385
Glioma	0.719616	5.06901e-05	0.643557	0.00928152	0.795675	0.00106496		Leishmaniasis	1.5973	0.00133633	1.65703	0.0269479	1.53752	0.0139568
Glucagon signaling pathway	-0.106911	0.304587	0.0371211	0.860825	-0.250942	0.0924145		Leukocyte transendothelial migration	1.2642	0.000251718	1.25534	0.0115818	1.27306	0.00295726
Glutamatergic synapse	0.0137968	0.879178	-0.0370149	0.811587	0.0646084	0.580501		Linoleic acid metabolism	-2.4999	3.9415e-05	-2.05195	0.0115387	-2.94789	0.00017647
Glutathione metabolism	0.368505	0.00426226	0.383632	0.0484621	0.353379	0.0508564		Longevity regulating pathway - multiple species	-0.187	0.045936	-0.072768	0.643009	-0.3013	0.0200868
Glycerolipid metabolism	0.0544209	0.85764	0.782767	0.0497347	-0.673925	0.0663853		Long-term depression	0.3585	0.00656449	0.215718	0.26268	0.5013	0.00552355
Glycerophospholipid metabolism	-0.114445	0.247428	0.00572625	0.972203	-0.234616	0.0975475		Long-term potentiation	0.362	0.00344338	0.38689	0.0405347	0.33715	0.029649
Glycine, serine and threonine metabolism	-0.632593	8.87611e-05	-0.464651	0.0341687	-0.800534	0.00070656		Lysine degradation	-0.5377	0.000297098	-0.370833	0.0645997	-0.70457	0.00041641
Glycolysis / Gluconeogenesis	-0.157756	0.201733	0.0854607	0.697899	-0.400973	0.0270833		Lysosome	1.8792	8.38e-07	1.53776	0.0009097	2.22056	6.61e-06
Glycosaminoglycan biosynthesis - chondroitin sulfate / dermatan sulfate	0.126265	0.0582842	0.124856	0.223002	0.127674	0.17457		Malaria	0.9147	0.000491139	1.0214	0.0097963	0.80795	0.0108977
Glycosaminoglycan biosynthesis - heparan sulfate / heparin	-0.0443946	0.40995	-0.0158409	0.870593	-0.0729483	0.325956		Mannose type O-glycan biosynthesis	0.2263	0.0253243	0.244164	0.120914	0.20841	0.111589
Glycosaminoglycan biosynthesis - keratan sulfate	-0.128991	0.0136331	-0.0803121	0.324456	-0.17767	0.0178938		MAPK signaling pathway	1.6166	2.28e-07	1.48304	0.0001256	1.75013	6.61e-06
Glycosaminoglycan degradation	0.127577	0.0998048	0.288616	0.019388	-0.0334621	0.770293		Maturity onset diabetes of the young	-0.3097	0.00295781	-0.385464	0.0168641	-0.23385	0.0647319
Glycosphingolipid biosynthesis - ganglio series	-0.0796597	0.132186	0.0532136	0.564429	-0.212533	0.00729658		Measles	0.6528	0.0286516	0.780935	0.0981258	0.52462	0.170741
Glycosphingolipid biosynthesis - globo and isoglobo series	0.27447	0.00365587	0.329103	0.0237269	0.219838	0.0910864		Melanogenesis	0.4084	0.00295781	0.382466	0.0602201	0.43426	0.0140658
Glycosphingolipid biosynthesis - lacto and neolacto series	-0.00980098	0.902873	-0.0108193	0.933945	-0.00878266	0.932016		Melanoma	0.9498	2.693e-06	0.817488	0.001613	1.08218	2.959e-05
Glycosylphosphatidylinositol (GPI)-anchor biosynthesis	-0.035332	0.700722	-0.0122541	0.936575	-0.0584098	0.639252		Metabolic pathways	-1.2446	0.0134178	-0.687914	0.366531	-1.80137	0.00931288
Glyoxylate and dicarboxylate metabolism	-0.703091	0.00186883	-0.302653	0.381818	-1.10353	0.00119054		MicroRNAs in cancer	0.9116	8.13e-06	0.948412	0.0009097	0.87478	0.00026945
GnRH signaling pathway	0.413328	0.000299459	0.332319	0.0395872	0.494336	0.00196498		Mineral absorption	0.5494	0.00186059	0.384026	0.124018	0.71486	0.00262832
Graft-versus-host disease	0.38892	0.00215109	0.523515	0.008386	0.254324	0.136446		Mismatch repair	0.3557	0.00283171	0.450561	0.0147196	0.26092	0.0702593
Hedgehog signaling pathway	0.105764	0.10691	0.145751	0.149454	0.0657769	0.482707		Mitophagy - animal	0.4062	0.000877483	0.372906	0.0362037	0.43952	0.00474052
Hematopoietic cell lineage	1.0682	2.05201e-05	1.2566	0.00258932	0.879808	0.00454561		Morphine addiction	0.3006	0.0167672	0.374479	0.0601928	0.22677	0.153641
Hepatitis B	0.93492	1.94443e-05	0.78561	0.00732362	1.08423	0.000565383		mTOR signaling pathway	0.4268	0.00658522	0.364556	0.120816	0.48906	0.0179385
Hepatitis C	0.222883	0.0691832	0.109747	0.606066	0.336018	0.0556585		Mucin type O-glycan biosynthesis	0.2779	0.0149002	0.29453	0.0967977	0.26131	0.0740302
Hepatocellular carcinoma	0.493835	0.000701555	0.315511	0.131353	0.67216	0.00146388		Natural killer cell mediated cytotoxicity	1.1426	0.000339982	1.15042	0.0124238	1.13476	0.00399963
Herpes simplex infection	0.438651	0.00302368	0.395541	0.071412	0.481761	0.0204151		Necroptosis	1.1417	1.6632e-05	1.1094	0.0024483	1.17392	0.00026945
HIF-1 signaling pathway	0.39054	0.000574556	0.33382	0.0404781	0.44726	0.00454561		Neomycin, kanamycin and gentamicin biosynthesis	0.6906	6.3352e-05	0.598881	0.0110431	0.78234	0.00035044
Hippo signaling pathway	0.659708	0.00139123	0.469545	0.11679	0.849871	0.00390667		Neuroactive ligand-receptor interaction	-0.3399	0.0312759	-0.504035	0.0502619	-0.17573	0.389152
Hippo signaling pathway - multiple species	0.624038	4.10574e-05	0.615307	0.00520351	0.632769	0.00153337		Neurotrophin signaling pathway	0.8774	1.2821e-05	0.750287	0.0051755	1.00457	9.145e-05
Histidine metabolism	-0.300239	0.00274443	-0.0556644	0.749697	-0.544814	0.000726022		NF-kappa B signaling pathway	0.859	0.00310734	0.817763	0.0593697	0.90029	0.0158942
Homologous recombination	0.107739	0.439525	0.0140954	0.951047	0.201383	0.293343		Nicotinate and nicotinamide metabolism	-0.3868	0.00658522	-0.260661	0.214512	-0.51292	0.00795574
Human cytomegalovirus infection	0.830022	2.05201e-05	0.737184	0.00595228	0.922859	0.000664665		Nitrogen metabolism	-0.4087	0.0142451	-0.346225	0.169343	-0.4712	0.0310918
Human immunodeficiency virus 1 infection	0.840697	1.94443e-05	0.750496	0.00417903	0.930899	0.000565383		NOD-like receptor signaling pathway	1.144	0.0034309	1.0849	0.0616621	1.20315	0.0168827
Human papillomavirus infection	0.849343	0.000264351	0.732824	0.0266153	0.965862	0.00261854		Non-alcoholic fatty liver disease (NAFLD)	-0.3324	0.0502764	-0.131658	0.643009	-0.53311	0.0222827
Human T-cell leukemia virus 1 infection	1.08653	2.04045e-05	1.03948	0.00417903	1.13357	0.000863591		Non-homologous end-joining	0.2162	0.0178463	0.255932	0.0732632	0.17637	0.12759
Huntington disease	-0.558552	0.000751402	-0.611585	0.0135351	-0.505519	0.0237409		Non-small cell lung cancer	0.6402	9.5435e-05	0.641539	0.0064391	0.63887	0.00149902
Hypertrophic cardiomyopathy (HCM)	1.09404	0.000133634	1.00177	0.0137852	1.18631	0.00231816		Notch signaling pathway	0.394	0.000623888	0.424853	0.0124238	0.36317	0.0099919
IL-17 signaling pathway	0.723163	1.94443e-05	0.609086	0.00737446	0.83724	0.000565383		Nucleotide excision repair	0.3896	0.00614632	0.453907	0.04077	0.32524	0.0680458
Inflammatory bowel disease (IBD)	0.669621	0.000127223	0.675347	0.00810964	0.663895	0.00435891		Olfactory transduction	-0.4983	0.0465771	-0.056943	0.896179	-0.93964	0.00879423
Inflammatory mediator regulation of TRP channels	0.205471	0.0227151	0.200265	0.143349	0.210677	0.096425		Oocyte meiosis	0.7785	1.7213e-05	0.944052	0.0005803	0.61285	0.00245068
Influenza A	0.567952	0.0044013	0.853389	0.00788124	0.282515	0.301888		Osteoclast differentiation	1.5292	0.00109755	1.3448	0.0472123	1.71368	0.00457048
Inositol phosphate metabolism	0.245787	0.0044013	0.284162	0.0312259	0.207412	0.0840457		Other glycan degradation	0.6844	1.2064e-05	0.603994	0.0041155	0.76475	0.00010378
Insulin resistance	-0.137462	0.120779	0.00520483	0.972203	-0.280128	0.0296805		Other types of O-glycan biosynthesis	0.3544	0.00133633	0.466223	0.0077168	0.24248	0.0636438
Insulin secretion	0.103701	0.223197	-0.0583151	0.700031	0.265718	0.0332817		Oxytocin signaling pathway	0.6456	0.000216881	0.653668	0.0100885	0.63751	0.0030169
Insulin signaling pathway	-0.0210702	0.861557	0.0861912	0.634916	-0.128332	0.387224		p53 signaling pathway	1.2933	7.741e-06	1.32722	0.0009134	1.25945	0.00022194
Intestinal immune network for IgA production	0.377125	0.00556804	0.433025	0.0358978	0.321224	0.0893409		Pancreatic cancer	1.1643	5.365e-06	1.14688	0.0009134	1.18175	0.000113
JAK-STAT signaling pathway	0.254336	0.0586696	0.237856	0.254479	0.270817	0.153691		Pantothenate and CoA biosynthesis	-0.5639	0.000483984	-0.460961	0.0425486	-0.66693	0.00153844
Kaposi sarcoma-associated herpesvirus infection	0.652835	4.83613e-05	0.578735	0.00928152	0.726935	0.000967072		Pathways in cancer	1.8644	1.63e-07	1.84307	8.46e-05	1.88575	6.61e-06
Legionellosis	0.311745	0.0022309	0.415776	0.0089594	0.207713	0.131494		Peroxisome	-1.5079	7.1245e-05	-1.19703	0.0184314	-1.81871	0.00022928
Leishmaniasis	1.21552	1.94443e-05	1.27473	0.00282983	1.15631	0.00137035		Pertussis	0.916	0.00163343	0.877761	0.0412533	0.9543	0.00989242
Leukocyte transendothelial migration	1.17816	1.94443e-05	1.00405	0.00527625	1.35227	0.000565383		Phagosome	1.7851	8.4766e-05	1.70212	0.0081458	1.86803	0.0009378
Linoleic acid metabolism	-0.650346	0.000264351	-0.331822	0.180212	-0.96887	0.000565383		Phenylalanine, tyrosine and tryptophan biosynthesis	-0.4427	0.0492057	-0.435022	0.215916	-0.45029	0.127309
Lipoic acid metabolism	NA	NA	NA	NA	NA	NA		Phosphatidylinositol signaling system	0.7653	3.8385e-05	0.833054	0.0018629	0.69762	0.00142493
Longevity regulating pathway	-0.180884	0.00167441	-0.218559	0.012716	-0.143208	0.0663853		Phospholipase D signaling pathway	1.0367	2.934e-06	1.00157	0.0008184	1.07179	6.081e-05
Longevity regulating pathway - multiple species	-0.163244	0.0222124	-0.145582	0.180212	-0.180906	0.0724445		PI3K-Akt signaling pathway	1.5623	2.28e-07	1.51249	0.0001256	1.61202	6.61e-06
Long-term depression	0.220158	0.00257474	0.183624	0.0864519	0.256693	0.0125166		Platelet activation	1.0255	0.000199367	1.04139	0.0096337	1.0097	0.00295358
Long-term potentiation	0.164055	0.029685	0.118112	0.321424	0.209997	0.0516932		Platinum drug resistance	1.0271	5.5e-06	1.02957	0.0009097	1.02464	0.00012801
Lysine degradation	-0.223743	0.00199639	-0.155125	0.143339	-0.29236	0.00469647		Primary bile acid biosynthesis	-1.3414	7.2545e-05	-1.39686	0.0044405	-1.28591	0.00159129
Lysosome	0.541528	0.000264351	0.424754	0.0412113	0.658302	0.00153337		Prion diseases	0.7185	0.000959698	0.537386	0.078676	0.89964	0.00184302
Malaria	0.872296	1.94443e-05	0.934485	0.00258932	0.810107	0.00102138		Progesterone-mediated oocyte maturation	1.0585	8.67e-07	1.22532	9.31e-05	0.89169	0.00011809
Mannose type O-glycan biosynthesis	-0.0135645	0.838212	-0.0201725	0.860613	-0.0069566	0.932016		Propanoate metabolism	-1.0553	1.2821e-05	-0.91679	0.0048279	-1.19389	0.00010287
MAPK signaling pathway	1.06858	4.3896e-05	1.00817	0.00666013	1.12898	0.00130168		Prostate cancer	0.7945	3.3706e-05	0.649782	0.0106417	0.93919	0.0001407
Maturity onset diabetes of the young	-0.298478	0.0057001	-0.340538	0.0378461	-0.256417	0.0887889		Protein digestion and absorption	0.8491	0.000118168	0.909044	0.0051755	0.78921	0.00295726
Measles	0.302636	0.0312819	0.355897	0.0968693	0.249375	0.20873		Proteoglycans in cancer	1.6194	8.38e-07	1.61304	0.000217	1.62572	2.849e-05
Melanogenesis	0.137719	0.122681	0.0242626	0.879835	0.251175	0.0516932		Proximal tubule bicarbonate reclamation	-0.2709	0.0108128	-0.220579	0.166242	-0.32114	0.0214411
Melanoma	0.731984	5.44341e-05	0.629412	0.0122114	0.834556	0.000924989		Pyrimidine metabolism	0.4473	0.00415788	0.632199	0.0115818	0.26234	0.163604
Metabolic pathways	-0.886956	0.00746275	-0.144858	0.817984	-1.62905	0.00134013		Pyruvate metabolism	-0.4394	0.0178397	-0.450449	0.116123	-0.42828	0.0736062
Metabolism of xenobiotics by cytochrome P450	-0.684276	0.00492367	-0.167798	0.689143	-1.20075	0.00130815		Rap1 signaling pathway	1.3178	9.39e-07	1.29435	0.0002914	1.34127	2.996e-05
MicroRNAs in cancer	0.863847	9.50675e-05	0.679245	0.02628	1.04845	0.000896505		Ras signaling pathway	1.3041	2.28e-07	1.25393	0.0001256	1.35422	6.61e-06
Mineral absorption	0.280563	0.00344592	0.181444	0.200647	0.379681	0.00590862		Regulation of actin cytoskeleton	2.1436	6.51e-07	2.09954	0.0001745	2.18767	1.751e-05
Mismatch repair	0.245876	0.120975	0.275287	0.266186	0.216466	0.335864		Relaxin signaling pathway	1.2322	8.44e-07	1.22803	0.0002323	1.23646	2.988e-05
Mitophagy - animal	-0.0123911	0.85401	-0.0645152	0.495682	0.039733	0.626779		Renal cell carcinoma	1.0106	1.256e-06	0.93479	0.0006397	1.08635	2.849e-05
Morphine addiction	0.171228	0.0742583	0.171859	0.247803	0.170596	0.209038		Renin secretion	0.3954	0.00714721	0.331437	0.13148	0.45936	0.0179385
mRNA surveillance pathway	-0.141353	0.110656	-0.200264	0.143339	-0.0824414	0.518094		Renin-angiotensin system	0.2914	0.049261	0.390327	0.0996292	0.19238	0.318755
mTOR signaling pathway	0.0114596	0.876404	-0.0826716	0.428935	0.105591	0.242204		Retinol metabolism	-2.8777	3.8437e-05	-2.41557	0.0100885	-3.33975	0.00018695
Mucin type O-glycan biosynthesis	0.0966033	0.132028	0.0104962	0.933945	0.18271	0.0512411		Rheumatoid arthritis	1.6176	0.000179297	1.54626	0.0115818	1.68894	0.00173784
Natural killer cell mediated cytotoxicity	0.570049	5.45519e-05	0.525728	0.008386	0.61437	0.00130815		Ribosome biogenesis in eukaryotes	0.3435	0.030818	0.347468	0.160835	0.3396	0.100991
Necroptosis	0.602849	0.000176652	0.540514	0.0181396	0.665184	0.0024456		RNA transport	0.3241	0.0189866	0.295623	0.162797	0.35256	0.0516653
Neomycin, kanamycin and gentamicin biosynthesis	0.356938	0.000216515	0.298263	0.0277109	0.415613	0.00179546		Salmonella infection	1.2483	4.23e-05	1.11005	0.0081458	1.38645	0.00030784
Neuroactive ligand-receptor interaction	-0.535226	0.0158719	-0.313281	0.373828	-0.75717	0.0178407		Selenocompound metabolism	-0.5832	0.00147021	-0.347788	0.173591	-0.81862	0.00119906
Neurotrophin signaling pathway	0.623329	4.1642e-05	0.519551	0.0122114	0.727107	0.000726022		Serotonergic synapse	-0.6563	0.00338732	-0.655986	0.0511136	-0.6567	0.0204783
NF-kappa B signaling pathway	0.918707	5.06901e-05	0.821951	0.00928152	1.01546	0.00106357		Small cell lung cancer	1.6662	1.63e-07	1.71647	8.46e-05	1.61586	6.61e-06
N-Glycan biosynthesis	0.0602609	0.489045	0.0989268	0.484283	0.0215949	0.870295		SNARE interactions in vesicular transport	0.1448	0.148958	0.006449	0.974638	0.28307	0.0419738
Nicotinate and nicotinamide metabolism	-0.149231	0.0545936	-0.155717	0.188568	-0.142745	0.192446		Sphingolipid metabolism	1.1415	8.44e-07	0.939575	0.0009097	1.34339	6.61e-06
Nicotine addiction	0.0384873	0.683995	0.081588	0.600911	-0.00461342	0.970074		Sphingolipid signaling pathway	0.9381	2.693e-06	0.899779	0.0008073	0.97651	5.445e-05
Nitrogen metabolism	-0.222034	0.0950863	0.0424403	0.866873	-0.486509	0.0125166		Staphylococcus aureus infection	0.8296	0.0478008	0.974658	0.140559	0.68459	0.208659
NOD-like receptor signaling pathway	0.616097	0.000753218	0.649239	0.0168241	0.582955	0.0187853		Starch and sucrose metabolism	0.3761	0.00379109	0.491323	0.0159487	0.26082	0.0973474
Non-alcoholic fatty liver disease (NAFLD)	-0.708427	0.000271248	-0.544486	0.0466482	-0.872367	0.00147075		Steroid hormone biosynthesis	-3.0119	9.6766e-05	-2.61903	0.0133233	-3.40471	0.00054049
Non-homologous end-joining	0.127378	0.121531	0.126839	0.335229	0.127917	0.275257		Sulfur metabolism	-0.436	0.00557749	-0.271104	0.238066	-0.60088	0.00502871
Non-small cell lung cancer	0.428219	0.000262142	0.368543	0.02628	0.487894	0.0024573		Sulfur relay system	-0.4141	5.4131e-05	-0.393742	0.0063242	-0.43446	0.00060038
Notch signaling pathway	0.101601	0.206456	-0.0300144	0.858127	0.233216	0.0480628		Synaptic vesicle cycle	0.5089	0.000773572	0.346992	0.0981258	0.67076	0.00103631
Nucleotide excision repair	0.214189	0.153789	0.193338	0.433831	0.23504	0.275214		Systemic lupus erythematosus	0.8025	0.00352527	0.782073	0.0590234	0.82284	0.0191894
Olfactory transduction	-0.752234	0.000173142	-0.986101	0.00282983	-0.518367	0.0448786		T cell receptor signaling pathway	0.9314	0.00397673	0.908691	0.0611339	0.95408	0.0207859
One carbon pool by folate	-0.26291	0.000775243	-0.108413	0.350243	-0.417407	0.000688219		Taste transduction	-0.2202	0.0352957	-0.255468	0.120816	-0.18489	0.170855
Oocyte meiosis	0.32959	0.025269	0.310922	0.168458	0.348257	0.0932753		Terpenoid backbone biosynthesis	0.365	0.0251403	0.331307	0.187764	0.39869	0.06325
Osteoclast differentiation	1.03555	2.12247e-05	1.07794	0.00332416	0.99317	0.00150234		TGF-beta signaling pathway	0.2961	0.0141479	0.143185	0.427112	0.4491	0.00728142
Other glycan degradation	0.208633	0.00762468	0.272482	0.0241876	0.144784	0.180232		Th1 and Th2 cell differentiation	0.9031	0.00336412	1.00365	0.0346821	0.80257	0.035534
Other types of O-glycan biosynthesis	0.0105319	0.868576	0.00771367	0.936575	0.0133502	0.875659		Thyroid cancer	0.7186	0.000272969	0.562844	0.0404995	0.87437	0.00075755
Ovarian steroidogenesis	-0.427902	0.000332012	-0.29321	0.0771703	-0.562594	0.00111039		Thyroid hormone signaling pathway	0.4515	0.000885361	0.517908	0.0115818	0.38513	0.019236
Oxidative phosphorylation	-0.799886	0.000264351	-0.769499	0.0149723	-0.830272	0.00503246		Tight junction	1.1724	3.594e-06	1.10341	0.0009837	1.24131	5.79e-05
Oxytocin signaling pathway	0.446367	0.00215109	0.413332	0.0540182	0.479402	0.0179746		TNF signaling pathway	1.1584	0.000365431	1.19422	0.0115818	1.12252	0.00490761
p53 signaling pathway	0.636448	0.000928012	0.601905	0.0322802	0.670992	0.0109652		Toll-like receptor signaling pathway	1.06	0.00257455	0.94067	0.0672343	1.17939	0.00959332
Pancreatic cancer	0.745379	1.94443e-05	0.661568	0.00527625	0.82919	0.000616132		Toxoplasmosis	1.4373	7.4615e-05	1.48212	0.0048279	1.39251	0.00153615
Pancreatic secretion	-0.0657757	0.935832	1.60965	0.182831	-1.7412	0.119107		Transcriptional misregulation in cancer	1.0536	0.000107069	0.950399	0.0117102	1.15671	0.00077358
Pantothenate and CoA biosynthesis	-0.538837	0.000462336	-0.392854	0.0712164	-0.684821	0.00168283		Tryptophan metabolism	-0.6282	0.00691924	-0.454832	0.187764	-0.80158	0.0104008
Parathyroid hormone synthesis, secretion and action	0.27677	0.0296209	0.126648	0.562048	0.426893	0.0204151		Tuberculosis	1.5346	0.000271698	1.50889	0.0124238	1.56034	0.00295358
Parkinson disease	-0.747833	0.00041529	-0.693345	0.0240158	-0.802321	0.00561003		Type I diabetes mellitus	0.6198	0.0127616	0.53787	0.152668	0.70176	0.0309965
Pathogenic Escherichia coli infection	1.41456	3.10923e-05	0.993468	0.02628	1.83565	0.000545575		Type II diabetes mellitus	0.2831	0.00379109	0.281484	0.0571981	0.28474	0.0215232
Pathways in cancer	0.938887	8.87611e-05	0.786588	0.0185934	1.09119	0.00108369		Tyrosine metabolism	-0.5692	0.00737666	-0.501901	0.116898	-0.6365	0.0215088
Pentose and glucuronate interconversions	0.252358	0.00162395	0.203507	0.0790971	0.301209	0.00727344		Ubiquinone and other terpenoid-quinone biosynthesis	-0.3148	0.018629	-0.177085	0.38913	-0.45247	0.0140658
Pentose phosphate pathway	0.129312	0.198022	0.278526	0.0731223	-0.0199029	0.902575		Ubiquitin mediated proteolysis	0.6811	1.2821e-05	0.720905	0.0010995	0.64126	0.00045967
Peroxisome	-1.17983	3.53543e-05	-0.59743	0.103074	-1.76223	0.000364989		Valine, leucine and isoleucine degradation	-1.0068	5.0952e-05	-0.80916	0.0142282	-1.2045	0.00018695
Pertussis	0.719133	1.9259e-05	0.746214	0.00258932	0.692052	0.000726022		Vasopressin-regulated water reabsorption	0.3532	0.000623888	0.294773	0.0436131	0.41169	0.00212703
Phagosome	1.54189	1.88335e-05	1.45433	0.00258932	1.62945	0.000545575		VEGF signaling pathway	0.6979	7.0484e-05	0.693828	0.0057112	0.70205	0.00108586
Phenylalanine metabolism	-0.351253	0.00156496	-0.148422	0.381651	-0.554085	0.00101656		Viral carcinogenesis	1.0304	9.5435e-05	0.902404	0.0124999	1.15849	0.00054632
Phenylalanine, tyrosine and tryptophan biosynthesis	-0.292858	0.00134504	-0.151744	0.255621	-0.433972	0.00131647		Viral myocarditis	0.8448	0.00177712	0.806684	0.042904	0.88299	0.0102529
Phosphatidylinositol signaling system	0.29764	0.00162091	0.345457	0.0156404	0.249822	0.0516932		Wnt signaling pathway	0.2807	0.00637577	0.240083	0.118076	0.32133	0.0176642
Phospholipase D signaling pathway	0.617995	8.87611e-05	0.546611	0.0135351	0.689378	0.00139606
Phosphonate and phosphinate metabolism	-0.0476183	0.478231	-0.000398947	0.996098	-0.0948377	0.304196
Phototransduction	-0.210793	0.0126236	-0.238301	0.0620783	-0.183284	0.119107
PI3K-Akt signaling pathway	0.971802	0.000299459	0.941154	0.0156404	1.00245	0.00579158
Platelet activation	0.63937	4.1642e-05	0.707566	0.00332416	0.571174	0.00421531
Platinum drug resistance	0.414724	0.000556942	0.327916	0.0551057	0.501532	0.00296118
Porphyrin and chlorophyll metabolism	-0.161595	0.0278259	-0.16502	0.141688	-0.158171	0.124742
PPAR signaling pathway	-0.140899	0.452362	0.145831	0.64133	-0.427629	0.0998156
Primary bile acid biosynthesis	-0.633284	0.000657187	-0.574967	0.0328641	-0.691601	0.0068684
Primary immunodeficiency	0.29403	0.0135682	0.247183	0.169649	0.340877	0.0440968
Prion diseases	0.567137	4.05484e-05	0.586205	0.00417903	0.548068	0.0021604
Progesterone-mediated oocyte maturation	0.449699	0.0052172	0.458857	0.0572821	0.44054	0.0514167
Prolactin signaling pathway	0.0127203	0.902873	0.0488465	0.772498	-0.0234058	0.870295
Propanoate metabolism	-0.488366	0.0149222	0.0234824	0.944244	-1.00021	0.00130815
Prostate cancer	0.802645	4.88268e-05	0.616074	0.0218387	0.989215	0.000616132
Proteasome	-0.0791603	0.475426	-0.274986	0.0968693	0.116665	0.448239
Protein digestion and absorption	0.306113	0.672571	1.69928	0.10195	-1.08706	0.256968
Protein export	-0.0829418	0.598445	-0.0490513	0.865781	-0.116832	0.589728
Protein processing in endoplasmic reticulum	-0.055042	0.804057	-0.133302	0.694887	0.0232179	0.932016
Proteoglycans in cancer	1.01367	2.05201e-05	0.931097	0.00520351	1.09625	0.000726022
Proximal tubule bicarbonate reclamation	-0.00986742	0.90573	-0.031261	0.831476	0.0115261	0.924041
Purine metabolism	0.0337674	0.791423	0.01968	0.932962	0.0478549	0.770293
Pyrimidine metabolism	0.0666443	0.622074	0.0384732	0.870593	0.0948155	0.606815
Pyruvate metabolism	-0.293018	0.105038	0.15751	0.619573	-0.743547	0.00587968
Rap1 signaling pathway	0.74365	5.06901e-05	0.636114	0.0122027	0.851187	0.00088863
Ras signaling pathway	0.617414	0.000264351	0.599984	0.0142488	0.634844	0.00548979
Regulation of actin cytoskeleton	1.4186	1.94443e-05	1.29344	0.0051663	1.54377	0.000671863
Regulation of lipolysis in adipocytes	-0.129153	0.0522944	-0.119476	0.245332	-0.138831	0.137936
Relaxin signaling pathway	0.657535	0.000154538	0.628152	0.0119809	0.686917	0.0033768
Renal cell carcinoma	0.55724	7.52365e-05	0.399975	0.0351348	0.714506	0.000616132
Renin secretion	0.139013	0.0847138	0.171585	0.168562	0.106441	0.3501
Renin-angiotensin system	-0.0821544	0.597411	0.0481113	0.865781	-0.21242	0.301888
Retinol metabolism	-0.427999	0.0695271	-0.101253	0.82695	-0.754744	0.0271103
Retrograde endocannabinoid signaling	-0.339088	0.000584916	-0.270349	0.0551057	-0.407826	0.00325453
Rheumatoid arthritis	1.0866	1.94443e-05	1.08678	0.00258932	1.08643	0.000694547
Riboflavin metabolism	-0.161921	0.0141478	-0.191058	0.0556867	-0.132785	0.146927
Ribosome	0.0280356	0.923515	-0.403924	0.350243	0.459995	0.230408
Ribosome biogenesis in eukaryotes	0.0868731	0.574901	-0.0940783	0.719844	0.267825	0.196387
RIG-I-like receptor signaling pathway	0.101592	0.201733	0.0271838	0.865781	0.175999	0.122957
RNA degradation	-0.0715249	0.64732	-0.29938	0.186555	0.15633	0.457889
RNA polymerase	-0.0765839	0.308372	-0.202599	0.0794188	0.0494315	0.648747
RNA transport	0.0784585	0.628539	-0.0418671	0.879835	0.198784	0.356755
Salivary secretion	0.182949	0.0387534	0.173547	0.199598	0.192351	0.123651
Salmonella infection	1.03372	1.94443e-05	0.832511	0.00826175	1.23494	0.000545575
Selenocompound metabolism	-0.40884	0.00251406	-0.297685	0.137203	-0.519996	0.0068684
Serotonergic synapse	0.032723	0.613435	-0.0561288	0.593189	0.121575	0.154892
Shigellosis	0.685988	1.94443e-05	0.525244	0.0116498	0.846732	0.000545575
Signaling pathways regulating pluripotency of stem cells	0.0244225	0.847608	-0.13107	0.457264	0.179915	0.233757
Small cell lung cancer	0.940629	1.94443e-05	0.933144	0.00332416	0.948113	0.000924089
SNARE interactions in vesicular transport	0.102759	0.105038	0.0676552	0.530722	0.137862	0.124742
Sphingolipid metabolism	0.514303	0.000119716	0.392912	0.0328641	0.635694	0.000896505
Sphingolipid signaling pathway	0.415336	0.000347676	0.295848	0.0701497	0.534824	0.00130815
Spliceosome	0.147632	0.437589	0.108768	0.74349	0.186497	0.477683
Staphylococcus aureus infection	0.642108	0.00135599	0.664395	0.02628	0.61982	0.0237409
Starch and sucrose metabolism	0.130592	0.114392	0.203919	0.109397	0.0572653	0.631011
Steroid biosynthesis	0.42554	0.131828	1.18072	0.0109036	-0.329641	0.415902
Steroid hormone biosynthesis	-0.561028	0.0296209	-0.0602312	0.900137	-1.06183	0.00556277
Sulfur metabolism	-0.278752	0.0135738	-0.0802195	0.681745	-0.477284	0.00431801
Sulfur relay system	-0.298603	0.000264351	-0.179411	0.114112	-0.417794	0.000726022
Synaptic vesicle cycle	0.0455293	0.614967	-0.143452	0.280867	0.234511	0.0549801
Synthesis and degradation of ketone bodies	-0.0318462	0.64732	0.0854646	0.427665	-0.149157	0.110585
Systemic lupus erythematosus	0.789233	0.00236789	0.681443	0.0731223	0.897024	0.0138238
T cell receptor signaling pathway	0.597982	5.14717e-05	0.579654	0.0064146	0.61631	0.00164579
Taste transduction	-0.115586	0.155771	-0.169198	0.182694	-0.0619743	0.605383
Taurine and hypotaurine metabolism	-0.154306	0.0406418	-0.176616	0.128372	-0.131997	0.213379
Terpenoid backbone biosynthesis	0.539247	0.00236789	0.894145	0.00332416	0.184349	0.447108
TGF-beta signaling pathway	0.496506	0.000307081	0.382508	0.0508493	0.610504	0.0015962
Th1 and Th2 cell differentiation	0.520235	0.000926455	0.483139	0.0345128	0.557332	0.00982623
Th17 cell differentiation	0.4788	0.00184665	0.455349	0.044885	0.502251	0.0183211
Thermogenesis	-0.74929	8.9014e-05	-0.720787	0.00846124	-0.777793	0.0024456
Thiamine metabolism	-0.147638	0.099259	-0.283245	0.0416329	-0.012031	0.932016
Thyroid cancer	0.568805	0.000359757	0.337773	0.132848	0.799836	0.0008267
Thyroid hormone signaling pathway	0.282984	0.00194676	0.199161	0.137203	0.366808	0.00486051
Thyroid hormone synthesis	0.0930773	0.21642	-0.0139034	0.93239	0.200058	0.0663853
Tight junction	0.942416	0.000146512	0.650072	0.0555244	1.23476	0.000726022
TNF signaling pathway	0.842428	1.88335e-05	0.827004	0.00258932	0.857851	0.000565383
Toll-like receptor signaling pathway	0.68234	8.87611e-05	0.616491	0.0121177	0.74819	0.00153337
Toxoplasmosis	0.91821	1.94443e-05	0.997771	0.00258932	0.838649	0.00156417
Transcriptional misregulation in cancer	0.905766	2.12247e-05	0.857481	0.00491518	0.954052	0.000885096
Tryptophan metabolism	-0.556552	0.00051159	-0.2884	0.200647	-0.824705	0.000726022
Tuberculosis	1.08758	1.94443e-05	1.10598	0.00258932	1.06919	0.0008267
Type I diabetes mellitus	0.295128	0.00399616	0.432389	0.00826175	0.157867	0.261977
Type II diabetes mellitus	-0.00202587	0.978489	-0.0408491	0.768121	0.0367974	0.736476
Tyrosine metabolism	-0.43552	0.000264351	-0.296986	0.071412	-0.574054	0.000924989
Ubiquinone and other terpenoid-quinone biosynthesis	-0.243838	0.00114836	-0.145279	0.180212	-0.342397	0.00164579
Ubiquitin mediated proteolysis	0.116502	0.268994	0.101634	0.578082	0.13137	0.384009
Valine, leucine and isoleucine biosynthesis	NA	NA	NA	NA	NA	NA
Valine, leucine and isoleucine degradation	-0.720055	0.00038556	-0.305951	0.292443	-1.13416	0.000565383
Vascular smooth muscle contraction	-0.0783153	0.304217	-0.0983029	0.43175	-0.0583277	0.600954
Vasopressin-regulated water reabsorption	0.178383	0.0326211	0.106161	0.433831	0.250604	0.0375016
VEGF signaling pathway	0.343941	8.78503e-05	0.272799	0.0240158	0.415084	0.000870855
Vibrio cholerae infection	0.543585	0.000528986	0.399412	0.071412	0.687758	0.00197285
Viral carcinogenesis	0.67016	0.00132793	0.538631	0.0731223	0.801689	0.00610689
Viral myocarditis	0.676293	2.61036e-05	0.635236	0.00527625	0.71735	0.000924989
Vitamin B6 metabolism	0.025645	0.677689	-0.0352397	0.738903	0.0865298	0.293343
Vitamin digestion and absorption	-0.142875	0.271806	0.0832487	0.722214	-0.368998	0.0513636
Wnt signaling pathway	0.195804	0.0598125	0.0975033	0.587713	0.294105	0.0508493

## Sheet: Table S7
Table S7: Transcription factors expression table deduced from DNA-microarray gene expression pattern.
* bold and red colored adj. P value indicated defferentlly expressed TFs; KO, Cyp51 KO; WT, wild-type; F, female; M, male.
	19W KO		19W KO M		19W KO F				24M KO		14M KO M		24M KO F
Transcription factors	logFC	adj.P val*	logFC	adj.P val*	logFC	adj.P val*		Transcription factors	logFC	adj.P val*	logFC	adj.P val*	logFC	adj.P val*
C/EBPbeta:C/EBPalpha	1.4009	2.643e-05	0.839314	0.0008452	0.561588	0.010799		(C/EBPbeta)2	0.326999	0.0196	0.2857	0.203848	0.3683	0.0491593
c-Myb	-0.288508	0.360832	0.223878	0.342523	-0.512386	0.031715		(RelA-p65)2	0.480842	0.00755	0.47537	0.0982475	0.48632	0.0380009
Erg	-0.305239	0.00724187	-0.150158	0.0757914	-0.15508	0.06868		(Sox-9)2	0.588101	0.00103	0.50128	0.0625073	0.67492	0.00451083
CREB1	0.404308	0.0917023	0.037885	0.850562	0.366424	0.048944		(STAT1)2	0.485444	0.016	0.3993	0.212391	0.57159	0.0349639
GABP-alpha:GABP-beta1	0.545153	0.00120507	0.223682	0.0638836	0.321471	0.01126		(usf1)2	0.756665	0.000363	0.58451	0.0550451	0.92882	0.00103849
FOSB	1.18063	4.189e-05	0.424737	0.0253466	0.755891	0.000649		AhR	0.714666	9.65e-05	0.6126	0.0174342	0.81674	0.000509759
Gbx2	-0.247605	0.0018798	-0.142011	0.0168284	-0.105594	0.066672		AML1	0.839056	0.000534	1.1239	0.0034834	0.55422	0.0531312
HNF-1	-0.350143	0.00276084	-0.200514	0.0221127	-0.149629	0.077804		AML3	1.05892	1.95e-08	1.02891	1.93e-05	1.08893	9.04e-07
HMGIY-isoform2	0.413445	0.004104	0.223833	0.0371897	0.189612	0.073021		AP-1	1.02725	7.68e-06	0.88014	0.0040438	1.17436	8.2354e-05
ATF-3	-0.164477	0.320635	-0.268902	0.0308028	0.104425	0.404341		AP-2alpha	0.147524	0.0375	0.10656	0.360509	0.18848	0.0489991
C/EBPbeta-LAP	-0.599234	4.317e-05	-0.265993	0.0076642	-0.333241	0.001627		AP-2gamma	0.34882	0.00217	0.27418	0.117385	0.42346	0.00576934
E4BP4	0.589006	0.00141948	0.289208	0.0311379	0.299798	0.0283		arnt:AhR	0.562573	3.16e-05	0.69511	0.0008111	0.43003	0.00556975
FKHL5	0.515184	0.00181831	0.274562	0.0252796	0.240622	0.045403		ATF-2	0.676317	5.35e-05	0.5396	0.0187212	0.81303	0.000208901
Alx-4	0.468715	0.00114532	0.312773	0.0043459	0.155943	0.124481		ATF-3	-0.273224	0.0535	-0.49386	0.0354197	-0.05258	0.81301
CHOP-10:C/EBPbeta	-0.607578	0.00416402	-0.146296	0.355674	-0.461281	0.006144		ATF-4	0.430491	0.00426	0.4107	0.0812638	0.45028	0.0217942
Clock	-0.407321	0.00612231	-0.168911	0.122301	-0.23841	0.035123		Blimp-1	0.477878	0.000743	0.51917	0.0171275	0.43658	0.0136533
AP-2gamma	0.585791	0.00416131	0.089953	0.569057	0.495838	0.002412		C/EBP	-0.174242	0.0352	-0.202	0.133795	-0.14648	0.178519
Elf-1	0.27153	0.0108904	0.158884	0.0499873	0.112646	0.156565		C/EBPalpha	0.57148	0.000758	0.63085	0.0166025	0.51211	0.015791
E2F:DP	0.670318	0.0269566	0.414112	0.0732646	0.256206	0.266217		C/EBPalpha-isoform1	0.531966	0.00174	0.57081	0.029678	0.49312	0.0217942
gli3	-0.29387	0.043905	-0.14012	0.211037	-0.15375	0.164879		C/EBPbeta	0.893318	3.71e-05	0.87264	0.0043674	0.914	0.000623675
Fra-1	1.12523	6.815e-05	0.571353	0.0043459	0.553882	0.00585		C/EBPdelta	0.752066	0.000873	0.70813	0.0354197	0.796	0.00689342
HNF-3	-0.368782	0.00226641	-0.155048	0.0757914	-0.213734	0.018896		c-Ets-1	1.09964	1.97e-05	1.21909	0.0011375	0.98018	0.00116933
HOXA3	0.598164	0.00013633	0.333662	0.0036441	0.264503	0.016106		c-Ets-2	1.58524	3.7e-06	1.3644	0.0021442	1.80609	4.6899e-05
HNF-4alpha	-1.0054	0.00384348	-0.271022	0.289939	-0.734376	0.007273		c-Fos	1.39875	2.25e-07	1.33227	0.0001639	1.46524	5.473e-06
Dlx-5	0.234201	0.0983094	-0.042579	0.704871	0.27678	0.014826		c-Fos:c-Jun	0.530888	0.00057	0.56685	0.0164354	0.49493	0.0107768
(NF-kappaB1)2	0.375158	0.0116701	0.165004	0.136724	0.210154	0.061289		CHOP-10	-0.516643	0.000702	-0.40463	0.072111	-0.62865	0.00198184
(T3R-alpha1)2	0.319976	0.00109033	0.13695	0.0512993	0.183027	0.0122		CHOP-10:C/EBPbeta	-0.320076	0.00451	-0.26745	0.129087	-0.3727	0.0132334
HNF-6	-0.674932	0.015342	-0.223216	0.28963	-0.451716	0.035242		c-Jun	1.45887	6.03e-07	1.5003	0.0001805	1.41744	3.97e-05
(STAT1)2	0.766794	0.0151615	0.333873	0.160176	0.43292	0.069014		Clock	-0.333562	0.000752	-0.40524	0.0087992	-0.26189	0.0311938
AP-2beta	0.725871	0.00024873	0.278492	0.0407122	0.447378	0.002253		Clock:BMAL1	-0.192624	0.18	-0.47579	0.0477445	0.09055	0.672477
Antp	0.468715	0.00114532	0.312773	0.0043459	0.155943	0.124481		COE1	-0.214216	0.119	0.11042	0.659081	-0.53885	0.00687819
AML2	0.312343	0.0266133	0.196701	0.0679845	0.115641	0.282167		COUP-TF1	-0.25156	0.00845	-0.22585	0.133795	-0.27728	0.0286577
C/EBPalpha:C/EBPbeta	1.87066	6.674e-05	1.10494	0.0016534	0.765719	0.016775		CREB	0.3013	0.0347	0.21151	0.365154	0.39109	0.0426612
c-Jun	1.68175	2.643e-05	0.747287	0.005239	0.934464	0.001209		CREB1	0.435947	0.000702	0.46903	0.0171698	0.40286	0.013098
c-Rel:RelA-p65	0.341928	0.00935225	0.168623	0.0858096	0.173305	0.077569		CREB1{p}	0.492937	0.00531	0.40337	0.144157	0.5825	0.0135882
CaRF	-0.193612	0.0393685	-0.104946	0.142521	-0.088666	0.218314		c-Rel	0.376452	0.00194	0.36223	0.0509757	0.39067	0.0133471
c-Rel	0.623023	0.00281767	0.238116	0.11297	0.384907	0.015228		ctcf:Rad21	0.490401	0.00426	0.56653	0.0354197	0.41427	0.0581865
AP-1	1.65209	5.39e-06	0.657037	0.0033785	0.995049	0.000176		Dlx-3	-0.202027	0.0111	-0.17559	0.16121	-0.22846	0.0311938
DLX	-0.273395	0.0198708	-0.167448	0.0608304	-0.105946	0.233875		E2F	0.511571	0.000563	0.52371	0.0187212	0.49943	0.00788613
c-Ets-2	2.33075	8.01e-06	1.14579	0.0012859	1.18496	0.000963		E2F-1	0.416083	0.000302	0.48374	0.0054884	0.34842	0.013098
C/EBPalpha-isoform1	0.464606	0.00178738	0.186065	0.080149	0.278541	0.013235		E2F-4	0.322532	0.000302	0.3962	0.004111	0.24886	0.0195785
C/EBPalpha	1.03507	5.39e-06	0.701708	1.95e-05	0.333364	0.009		E47	0.279252	0.0107	0.26996	0.123053	0.28855	0.0442916
Fra-2	0.923674	3.458e-05	0.442758	0.0041201	0.480916	0.002143		E4BP4	0.755717	3.64e-05	0.86263	0.0015085	0.6488	0.00259299
HIF2A	0.454943	0.0149448	0.096502	0.50314	0.358441	0.014826		Egr-1	0.990807	1.76e-06	1.03257	0.0003659	0.94904	9.698e-05
Elk-1	0.515862	0.0346334	0.25634	0.169789	0.259522	0.161939		Elk-1	0.573376	4.55e-05	0.63965	0.001938	0.5071	0.00250063
Gfi1	1.34745	0.0006689	0.713131	0.012664	0.634321	0.026177		ER-alpha	0.849952	9.16e-05	0.67096	0.0261845	1.02895	0.000310091
(Mkx)2	-0.533881	0.0006921	-0.258404	0.0221127	-0.275476	0.015958		FXR	-0.523093	0.0123	-0.20526	0.563094	-0.84092	0.00489581
E2F-3	0.390694	0.0050998	0.163643	0.109281	0.227052	0.031715		GABP-alpha:GABP-beta1	0.540253	0.00062	0.24954	0.274561	0.83097	0.000243292
C/EBPalpha:CHOP-10	-0.626322	4.391e-05	-0.221662	0.0285962	-0.40466	0.000649		GATA	0.317853	0.0337	0.25113	0.303166	0.38458	0.0541959
Barx-2	0.329447	0.0065931	0.222783	0.0171309	0.106663	0.237229		GATA-1-isoform1	0.22123	0.0164	0.09159	0.563094	0.35087	0.00750835
CHX10	0.259788	0.0281143	0.108204	0.2309	0.151584	0.089481		GATA-2	0.430558	0.00452	0.31543	0.177917	0.54569	0.0082894
(Pit-1)2	-0.191482	0.036544	-0.081942	0.240516	-0.10954	0.114349		GATA-6	-0.454443	0.000604	-0.53257	0.0091174	-0.37632	0.0204029
EKLF	0.143577	0.185264	0.179767	0.0308028	-0.03619	0.68645		GKLF	0.570141	0.000152	0.53807	0.0144721	0.60221	0.00154648
AML3	1.0718	7.604e-05	0.413092	0.0253466	0.658704	0.001275		Gli2	-0.234919	0.037	-0.25201	0.166241	-0.21783	0.140979
GR	0.613698	0.00105323	0.359366	0.009307	0.254332	0.054238		GR	0.902952	5.88e-06	0.9964	0.0005279	0.80951	0.000437188
Erm	0.278621	0.0220089	0.118598	0.199709	0.160024	0.081957		HES-1	0.607312	2.72e-05	0.66681	0.0015308	0.54782	0.00138199
CREM	-0.227278	0.184555	-0.29134	0.0277601	0.064063	0.641863		HIF-1alpha	0.504083	0.000185	0.57639	0.0043674	0.43178	0.0082894
foxl2	-0.208215	0.0240986	-0.146562	0.0391152	-0.061652	0.387702		HIF2A	0.724176	0.000132	0.92967	0.0015308	0.51868	0.0184534
(RelA-p65)2	0.712515	0.00076775	0.151055	0.313528	0.56146	0.001084		HNF-1alpha	-0.428251	0.000265	-0.37397	0.0272175	-0.48253	0.00143064
(C/EBPbeta)2	0.742398	0.00018009	0.359046	0.010375	0.383352	0.007421		HNF-3beta	-0.665429	8.1e-06	-0.58449	0.0035128	-0.74637	9.698e-05
(C/EBPalpha-isoform1)2	0.366303	0.00100915	0.213313	0.009307	0.15299	0.052345		HNF-4alpha	-1.38453	9.74e-05	-1.16714	0.0188079	-1.60191	0.000509759
FOXF2	0.900021	0.00037533	0.412313	0.0209811	0.487708	0.008169		IRF-1	0.720669	0.0122	0.64977	0.154522	0.79157	0.0380009
Gli2	-0.36779	0.0269566	-0.192627	0.124672	-0.175163	0.16471		IRF-2	0.889504	0.000117	0.9773	0.0043438	0.80171	0.00437072
c-Jun:c-Fos	0.570523	0.00091378	0.258251	0.0343658	0.312272	0.013289		IRF-3	0.446695	0.00345	0.53283	0.0280394	0.36056	0.061181
Calsenilin	0.471754	0.00080989	0.247248	0.015388	0.224506	0.0283		IRF-4	0.360984	0.0026	0.3995	0.0328073	0.32247	0.0349639
c-Ets-1:Sp1	0.591114	4.488e-05	0.260441	0.0086099	0.330674	0.001627		IRF-8	0.413259	0.00414	0.34973	0.118814	0.47679	0.013098
E47:RBPJK-isoform1:PTF1a	-0.407112	0.0041566	-0.20494	0.0517822	-0.202172	0.054136		JunB	0.554614	0.000302	0.45627	0.0368177	0.65296	0.00117826
HIF-1alpha	0.552655	0.00155824	0.22696	0.0701403	0.325695	0.013289		JunD	0.980037	6.95e-06	0.91001	0.001938	1.05006	0.000108113
ER71	1.27585	7.3e-06	0.583651	0.0017014	0.692202	0.000649		LEF-1	0.57462	6.17e-05	0.38378	0.046503	0.76546	0.000104303
Blimp-1	1.0534	0.00011072	0.538528	0.005413	0.514873	0.008169		LKLF	0.230655	0.0345	0.38685	0.0328073	0.07446	0.630015
(STAT1alpha)2	0.378592	0.0277511	0.154776	0.237997	0.223817	0.085709		LRH-1	-0.331363	0.00228	-0.30788	0.0652599	-0.35484	0.013098
(RXR-alpha)2	-0.583228	0.00625625	-0.394456	0.0162595	-0.188772	0.23461		LXR-alpha:RXR-alpha	-0.376509	0.0646	-0.19163	0.602398	-0.56139	0.0432813
C/EBPdelta	1.14226	0.00010064	0.698751	0.0016534	0.443509	0.0283		LXR-beta	0.349789	0.0174	0.34511	0.144188	0.35447	0.0677332
gsh-1	-0.334965	0.00184098	-0.188346	0.0187928	-0.146619	0.059718		MITF	0.95363	4.04e-07	0.66739	0.0017655	1.23987	9.04e-07
CHOP-10	-0.796346	0.00113482	-0.21114	0.22133	-0.585206	0.002143		M-Twist	0.426944	0.000302	0.65339	0.0008786	0.2005	0.136944
HES-1	0.663681	0.00076078	0.330452	0.0199916	0.333229	0.020062		NF-1	0.967103	6.95e-06	1.00896	0.0009029	0.92524	0.000280323
c-Fos:c-Jun	1.25178	2.643e-05	0.700986	0.0012859	0.55079	0.006241		NF-1A	0.425083	0.000317	0.59602	0.001568	0.25415	0.0628559
ERR1	1.01544	0.00100915	0.708572	0.0028524	0.306868	0.154631		NFAT5	0.613915	0.00084	0.68655	0.0166025	0.54128	0.0184534
C/EBPbeta	1.27804	2.686e-05	0.75692	0.0008846	0.521122	0.010297		NFATc1	0.323109	0.0117	0.28749	0.155864	0.35872	0.0351492
C/EBPgamma	-0.315361	0.00331899	-0.14262	0.0690569	-0.172741	0.031715		NFATc2	0.359098	0.0019	0.26688	0.129087	0.45132	0.00405315
c-Jun{p}	1.82446	5.39e-06	0.9918	0.0007309	0.832658	0.001209		NF-kappaB	0.463115	0.0285	0.49865	0.144188	0.42759	0.12401
HNF-3beta	-0.777362	0.0194687	-0.032017	0.904185	-0.745345	0.005964		NF-Y	1.28124	1.95e-08	1.31918	1.84e-05	1.2433	1.677e-06
GATA-1-isoform1	0.351046	0.0125619	0.178265	0.0897573	0.172781	0.098882		NF-YA	0.811718	3.42e-06	0.86131	0.0005279	0.76212	0.000181169
FOXO3a	-0.648125	0.00031478	-0.226936	0.0656364	-0.421189	0.001975		NF-YB	0.732712	1.87e-05	0.66246	0.0043674	0.80296	0.000184575
BRN1	-0.285026	0.0041566	-0.172408	0.0221127	-0.112618	0.121733		NF-YC	0.250641	0.0152	0.29347	0.080911	0.20781	0.123666
(c-Krox)2	1.42073	0.00053683	0.737378	0.0125805	0.683351	0.020129		NR1B1	-0.644883	8.62e-06	-0.69865	0.0008786	-0.59111	0.000509759
ATF-2-isoform2	0.970514	9.431e-05	0.434878	0.0120696	0.535635	0.00273		NR1B1:RXR-alpha	-0.112751	0.213	0.06329	0.706507	-0.28879	0.0227235
FOXP1	-0.808647	0.00600782	-0.211376	0.341098	-0.597271	0.009939		Nrf2	0.736144	4.53e-05	0.59556	0.0166097	0.87673	0.000197067
CBP	0.279869	0.00516	0.134907	0.0690037	0.144963	0.052345		Nur77	0.379742	0.0105	0.35306	0.133795	0.40642	0.0380009
C/EBP	-0.317197	0.0266133	-0.124602	0.25325	-0.192594	0.077153		Oct3	0.275221	0.00253	0.30661	0.0318867	0.24383	0.0351492
AML3-isoform2	1.71368	3.332e-05	0.883839	0.0021622	0.829844	0.003183		Otx2	-0.233887	0.0163	-0.22628	0.146194	-0.24149	0.0608127
C/EBPalpha:c-Jun	0.360961	0.00100915	0.210537	0.009307	0.150425	0.052692		p50	0.321978	0.0313	0.28562	0.232288	0.35833	0.0701448
Brn-3b:islet1	-0.21193	0.00980195	-0.109834	0.0735396	-0.102096	0.092556		p50:c-Rel	0.270605	0.00949	0.23968	0.144188	0.30153	0.0296748
E12:FIGLA	-0.271262	0.00594088	-0.137391	0.0617035	-0.133871	0.06806		p50:p50	0.53154	0.00126	0.5262	0.0348266	0.53688	0.0120394
E2F-1	0.552245	0.00542355	0.238828	0.101619	0.313417	0.036923		p53	0.539782	0.00038	0.4726	0.0328073	0.60696	0.00210053
c-Krox	1.42073	0.00053683	0.737378	0.0125805	0.683351	0.020129		p63	0.469329	0.000571	0.28329	0.146573	0.65537	0.000509759
Fli-1	1.0161	1.016e-05	0.477852	0.0020737	0.538248	0.000963		p63alpha	0.707853	0.000534	0.46405	0.117385	0.95165	0.00062604
Ets-type	1.23299	0.00053683	0.688958	0.0079238	0.544028	0.031715		PARP	0.671098	2.61e-05	0.5741	0.0082608	0.76809	0.000181169
BTEB1	-0.363136	0.00850987	-0.102595	0.325793	-0.260542	0.015524		Pax-3	0.273699	0.00279	0.32385	0.0261845	0.22355	0.0531312
ERR3	-0.439745	8.566e-05	-0.2863	0.0010596	-0.153445	0.042387		PEA3	0.63614	2.28e-05	0.68733	0.0015308	0.58495	0.00104918
HNF-4gamma	0.619543	0.00211566	0.27069	0.0638836	0.348853	0.020711		POU2F1	1.43029	2e-06	1.41845	0.0005279	1.44214	7.9789e-05
ESE-1	0.568872	0.00331899	0.370177	0.0124583	0.198694	0.157242		POU2F1a	0.654351	1.76e-06	0.68072	0.0003659	0.62798	9.698e-05
c-Fos	2.17589	5.39e-06	0.978741	0.0016386	1.19715	0.000453		POU3F1	0.424251	0.000123	0.4516	0.0052565	0.3969	0.00347265
ATF-6	-0.449163	0.00443818	-0.25579	0.0308028	-0.193373	0.092556		POU3F2	0.181103	0.0786	0.07699	0.681711	0.28522	0.0430028
c-Ets-1	1.74245	1.479e-05	0.845462	0.0020737	0.896987	0.001275		PPARalpha	0.412188	0.00181	0.21976	0.270282	0.60461	0.00115226
(E47)2	-0.407112	0.0041566	-0.20494	0.0517822	-0.202172	0.054136		PPARalpha:RXR-alpha	-0.637402	0.00143	-0.68281	0.0272175	-0.592	0.0195785
CREB-A	1.22236	1.06e-05	0.603446	0.0016534	0.618919	0.001275		PPARgamma:RXR-alpha	0.489485	0.0143	0.67048	0.0380486	0.30849	0.231704
Grhl2	1.39882	3.458e-05	0.461898	0.0349859	0.936924	0.000492		PPARgamma2:RXR-alpha	0.914378	0.00132	0.9529	0.0296417	0.87586	0.0157501
GATA	0.73711	4.488e-05	0.344899	0.0054974	0.392211	0.002235		PU.1	0.782628	0.0347	0.84374	0.157585	0.72151	0.138561
CUTL2	0.468715	0.00114532	0.312773	0.0043459	0.155943	0.124481		PU.1-xbb1	0.510643	0.00126	0.46917	0.0491244	0.55212	0.00788613
ERR2	-0.385612	0.00113482	-0.232691	0.0086099	-0.152921	0.068968		RBPJK	0.631367	0.00126	0.62722	0.0348266	0.63552	0.0123128
foxm1	0.734429	0.00184098	0.380155	0.0286956	0.354275	0.040865		RelA-p65	0.729995	0.00328	0.71294	0.0652599	0.74705	0.0204029
C/EBPalpha:C/EBPepsilon	2.20765	8.01e-06	1.26463	0.0007309	0.943017	0.00314		rfx1	0.312557	0.0122	0.3326	0.100243	0.29251	0.0708902
(C/EBPalpha)2	1.70345	1.016e-05	0.974569	0.0007528	0.728887	0.003815		RORgamma	-1.88984	6.95e-06	-2.10393	0.0005279	-1.67576	0.000509759
(Sox-9)2	0.791231	0.00114532	0.331739	0.056594	0.459492	0.011671		RP58	-0.346419	0.0107	-0.46221	0.0348266	-0.23063	0.183313
HFH2	-0.293605	0.0357312	-0.208501	0.0520756	-0.085104	0.440766		RXR-alpha	0.979125	6.03e-07	1.08099	0.0001237	0.87726	7.9789e-05
C/EBPbeta-isoform2	-0.447188	0.0158402	-0.112644	0.42303	-0.334543	0.02082		SF-1	0.330773	0.00452	0.29627	0.108062	0.36528	0.0177936
AP-2alpha	-0.303006	0.0006921	-0.161962	0.012664	-0.141044	0.0283		Six-1	-0.193619	0.0575	-0.10776	0.549596	-0.27947	0.0432813
AML1	0.787637	0.00278345	0.564542	0.0054974	0.223095	0.243492		Six-4	-0.263442	0.00786	-0.17132	0.270592	-0.35556	0.00904939
ctcf:Rad21	0.985974	0.00681901	0.518235	0.0584946	0.467738	0.08385		SNA	0.505234	1.53e-05	0.23033	0.117385	0.78014	7.282e-06
C/EBPepsilon:C/EBPalpha	2.20765	8.01e-06	1.26463	0.0007309	0.943017	0.00314		Sox-2	0.356395	0.00274	0.45886	0.0166097	0.25394	0.0872324
ATF-2	0.872823	3.405e-05	0.197223	0.138461	0.675599	0.000159		Sox-2-xbb1	-0.154714	0.0379	-0.14176	0.239129	-0.16767	0.0904361
GABP-alpha:GABP-beta2	0.651925	6.218e-05	0.349182	0.0028289	0.302743	0.007813		Sox-9	0.765349	1.24e-06	0.63398	0.0012946	0.89672	8.755e-06
HOXA13	0.470288	0.00255704	0.260435	0.0253466	0.209853	0.064482		Sp1	1.48055	9.81e-07	1.48749	0.0003166	1.47362	4.6899e-05
Barx1	0.329447	0.0065931	0.222783	0.0171309	0.106663	0.237229		Sp1:Sp3	0.198715	0.0479	0.0501	0.768778	0.34733	0.0135882
HNF-3alpha	-0.276742	0.00131379	-0.16744	0.0093926	-0.109302	0.075913		Sp1-isoform1	1.25121	1.35e-06	1.35568	0.0002262	1.14673	0.000102114
GCNF	-0.237557	0.0198708	-0.11352	0.138461	-0.124037	0.104599		Sp3	0.845101	3.43e-05	0.79155	0.0052565	0.89865	0.000437188
ATF-3:c-Jun	0.524589	0.00997512	0.220874	0.144017	0.303716	0.048944		sp4	0.18086	0.0181	0.05809	0.6743	0.30363	0.00576934
ER-alpha	1.786	7.431e-05	1.01818	0.0020737	0.767821	0.013816		SRF	0.577288	0.00775	0.74138	0.0329262	0.4132	0.134857
HMGIY-isoform1	0.329746	0.01284	0.160257	0.104686	0.169489	0.085724		STAT1	0.999293	0.0083	0.901	0.132822	1.09759	0.0286577
Dlx-2	-0.482346	0.0006921	-0.226243	0.0253466	-0.256102	0.013289		STAT5B	0.522636	0.00181	0.59853	0.0226114	0.44674	0.0347728
(USF2)2	0.887466	0.0006921	0.455666	0.0154687	0.431801	0.021998		T3R-alpha	-0.294537	0.0129	-0.32681	0.0893741	-0.26227	0.0892022
GKLF	0.899904	8.01e-06	0.48553	0.0008197	0.414373	0.001795		usf1	0.863916	3.01e-06	0.81281	0.0009623	0.91502	7.7024e-05
arnt:AhR	0.423741	0.00757823	0.24376	0.0428176	0.17998	0.124481		USF1	-0.161007	0.0386	-0.20575	0.113295	-0.11626	0.258606
ctcf-isoform1	-0.192198	0.0460665	-0.142914	0.0554266	-0.049284	0.521264		USF2	0.506767	0.000126	0.48476	0.0114797	0.52877	0.00144299
Cdx-1	-0.281874	0.00218861	-0.184067	0.0086271	-0.097806	0.137177		USF2:usf1	0.406218	0.00461	0.21378	0.341986	0.59865	0.00306398
E2F-3a	-0.114134	0.175543	-0.1873	0.0054974	0.073166	0.252096		VDR	0.549282	2.17e-05	0.43409	0.0124262	0.66447	0.000101108
CDP	0.470951	0.00255995	0.287556	0.0145739	0.183395	0.10187		VDR:RXR-alpha	0.392965	0.00898	0.54875	0.0261845	0.23718	0.216324
gfi1b	1.05319	0.00049072	0.462587	0.0288217	0.590601	0.007813		WT1	0.862434	6.07e-05	0.86722	0.0048688	0.85765	0.00117826
CDP-isoform4	0.468715	0.00114532	0.312773	0.0043459	0.155943	0.124481		YB-1	0.394422	0.000393	0.45373	0.0075479	0.33512	0.0135882
Dlx-1	-0.394813	0.00995466	-0.14608	0.203909	-0.248732	0.034383		YY1	0.513818	0.00015	0.54145	0.0066505	0.48619	0.0037501
Fra-2:JunD	1.22825	3.403e-05	0.584731	0.0041201	0.643515	0.001981		ZBP89	0.756044	4.88e-06	0.74843	0.0009623	0.76366	0.000125575
NR1B1	-0.559264	0.00114532	-0.352637	0.0066058	-0.206628	0.087356
Otx2	-0.550942	0.00064057	-0.339024	0.0043744	-0.211918	0.058931
NeuroD	-0.404305	0.00275822	-0.314346	0.0033299	-0.089959	0.367767
Sox-2-xbb1	-0.38285	0.016398	-0.253731	0.0377705	-0.129119	0.285262
LEF-1:beta-catenin	-0.346775	0.0100767	-0.245443	0.0187928	-0.101332	0.317131
RBPJK-isoform1	-0.484537	0.00099513	-0.236323	0.0253466	-0.248214	0.02031
SF-1-isoform3	-0.321932	0.0210706	-0.228033	0.0332948	-0.093899	0.385339
RORgamma-isoform2	-0.326661	0.00222583	-0.219555	0.0072392	-0.107106	0.163459
NKX6A	-0.399947	0.0006921	-0.214034	0.0125805	-0.185914	0.0283
Myogenin	-0.413167	0.00028002	-0.211998	0.0090339	-0.201169	0.013235
pitx1	-0.282561	0.0244251	-0.209181	0.0308028	-0.07338	0.460379
pax-2	-0.334319	0.00341042	-0.193326	0.0252041	-0.140993	0.087356
Ngn-2	-0.167806	0.0277511	-0.191732	0.0027923	0.023926	0.70834
Sox-15	-0.245786	0.036544	-0.181993	0.0460043	-0.063793	0.490306
NF45	-0.279007	0.0172606	-0.17835	0.0465158	-0.100657	0.254349
VDR:RXR	-0.348944	0.00341042	-0.17723	0.0457338	-0.171714	0.051522
Ikaros-isoform2	-0.248145	0.0190597	-0.166968	0.0391913	-0.081176	0.312979
OG-2	-0.337048	0.00119585	-0.161778	0.0314473	-0.17527	0.022704
Pbx2	-0.230655	0.0110058	-0.155558	0.0256878	-0.075097	0.267581
HOXB1	-0.331736	0.00131379	-0.151067	0.0438679	-0.180669	0.018896
hsa-miR-199b-5p	-0.13663	0.0878034	-0.13634	0.0293917	-0.00029	0.998135
hoxd1	-0.224273	0.00218861	-0.134126	0.0145739	-0.090147	0.085709
Pax-2b	-0.224273	0.00218861	-0.134126	0.0145739	-0.090147	0.085709
PPARdelta	0.289694	0.00513107	0.184552	0.0195407	0.105142	0.164879
M-Twist	0.337101	0.00909688	0.215154	0.028863	0.121947	0.207384
PMX2A	0.350704	0.00331899	0.221359	0.0145739	0.129344	0.134798
HOXA5	0.424838	0.00557809	0.228001	0.0476055	0.196836	0.081957
NF-YC	0.414208	0.00331899	0.230579	0.0286956	0.183629	0.075153
IRF-3	0.313903	0.0255763	0.231989	0.0321628	0.081914	0.460577
hsa-miR-21-5p	0.505306	0.00105853	0.236337	0.0319426	0.268969	0.017371
NF-TNF	0.50343	0.00100915	0.260271	0.0193586	0.243159	0.028459
NFATc2	0.554313	0.0022678	0.266226	0.04606	0.288088	0.032996
IRF-4	0.398164	0.00647381	0.274396	0.015059	0.123768	0.254349
MafB	0.621326	0.00131379	0.275937	0.048684	0.345389	0.016392
POU3F1	0.632191	0.00053683	0.2794	0.0293917	0.352792	0.008391
NF-1B	0.535704	0.00131379	0.302529	0.0145739	0.233175	0.052345
Zen-1	0.468715	0.00114532	0.312773	0.0043459	0.155943	0.124481
Zen-2	0.468715	0.00114532	0.312773	0.0043459	0.155943	0.124481
TCF-1	0.622734	0.00107009	0.316637	0.0221127	0.306097	0.0283
LXR-alpha	0.422404	0.03761	0.329164	0.0371897	0.09324	0.56328
NF-IX	0.842244	0.00010772	0.333161	0.0253466	0.509083	0.001667
SREBP-2	0.250528	0.250544	0.339631	0.0391152	-0.089104	0.600455
PU.1-xbb1	0.607368	0.00068263	0.341956	0.0087528	0.265412	0.036495
NFATc3-isoform1	0.712747	3.894e-05	0.346766	0.0041201	0.365981	0.002412
NF-YB:NF-YA	0.495897	0.00013199	0.347209	0.0008846	0.148688	0.085709
PPARgamma:RXR-alpha	0.339917	0.100725	0.350833	0.0297822	-0.010916	0.949001
rno-miR-30e-5p	0.543096	0.00037533	0.362195	0.0019324	0.180901	0.081957
JunB	0.883049	0.0006689	0.362793	0.0464777	0.520256	0.007096
IRF-8	0.704794	0.00100915	0.399724	0.0115189	0.305071	0.045403
LKLF	0.653552	6.674e-05	0.409925	0.0011834	0.243626	0.028459
Osx	0.804837	0.0006921	0.428523	0.0126839	0.376314	0.0283
STAT5A	0.685884	0.00666699	0.432644	0.0253466	0.25324	0.175633
p53	0.878915	0.00109033	0.433592	0.0259821	0.445323	0.02413
PU.1-isoform1	0.666642	0.00109033	0.436	0.004497	0.230642	0.105705
SIP1	1.23901	4.488e-05	0.439913	0.0286956	0.799098	0.000649
Klf7	0.425027	0.0125619	0.446613	0.0018671	-0.021586	0.875898
POU2F1a	0.867304	4.488e-05	0.449434	0.002877	0.41787	0.004884
Sp1-isoform1	0.859913	0.0041566	0.454012	0.0426328	0.405901	0.066672
STAT1:STAT3	0.894946	0.00150877	0.455616	0.0277601	0.439329	0.034123
LXR-beta:RXR-alpha	1.00678	2.643e-05	0.466236	0.0041201	0.540547	0.001372
usf1	0.974273	0.00024942	0.475305	0.0120696	0.498968	0.009042
Sp2	0.843585	0.00053683	0.477011	0.0072392	0.366573	0.033418
PXR	0.201627	0.302081	0.480581	0.0025766	-0.278954	0.054238
litaf	1.16551	5.39e-06	0.480822	0.0018671	0.684684	0.000159
VDR	0.857653	0.00043203	0.501321	0.0047861	0.356332	0.036891
YB-1	0.897873	0.00030514	0.513843	0.0043744	0.38403	0.0283
MITF	1.3843	3.405e-05	0.532105	0.0155425	0.852197	0.000712
STAT3	0.833362	0.0121023	0.56789	0.0261043	0.265471	0.288833
ZBP89	1.08773	0.00011426	0.579895	0.0043459	0.507835	0.010845
IRF-2	0.967201	0.00019279	0.592517	0.0021622	0.374684	0.036637
RXR-alpha:VDR	1.20518	0.00010894	0.595998	0.0067798	0.609178	0.006406
Sp3	1.29854	7.3e-06	0.650126	0.0010596	0.648415	0.000963
NF-kappaB	1.33944	2.643e-05	0.652591	0.002877	0.686852	0.001975
NF-kappaB(-like)	1.23167	0.00132811	0.65679	0.0205902	0.574876	0.040244
NF-YA	1.29767	0.00063183	0.665922	0.0145739	0.631743	0.02031
NF-YB	1.32249	0.00018617	0.687404	0.0066058	0.63509	0.011671
NFAT5	1.26049	3.332e-05	0.70403	0.0015889	0.556465	0.007096
JunD	1.63767	8.365e-05	0.715692	0.0126839	0.921981	0.002235
JunD:JunD	1.41153	2.643e-05	0.753229	0.0016534	0.658299	0.003758
RelA-p65	1.64485	2.643e-05	0.754227	0.0043459	0.890625	0.001275
NF-Y	1.42832	6.815e-05	0.762661	0.0031373	0.665657	0.008169
TCF-3	1.46812	8.01e-06	0.799706	0.0007528	0.66841	0.001795
STAT5B	1.44274	5.548e-05	0.81375	0.0018671	0.628985	0.010823
Sp1	1.66135	1.016e-05	0.854723	0.0012859	0.806628	0.001595
LEF-1:TCF-3	1.59925	5.309e-05	0.883304	0.0020737	0.715942	0.008879
STAT1	2.04548	6.674e-05	0.930025	0.0087528	1.11545	0.002407
RXR-alpha	2.04588	8.01e-06	0.931633	0.0021276	1.11425	0.000649
PEBP2beta	1.77579	6.67e-06	0.932394	0.0007528	0.843399	0.001201
POU2F1	1.84706	1.784e-05	0.944637	0.0016534	0.902429	0.002054
HOXC-8	1.79463	1.016e-05	0.972966	0.0008846	0.821666	0.002235
PU.1	1.67791	0.00013199	1.06492	0.0016534	0.612992	0.040881
Kaiso	2.09802	5.39e-06	1.12715	0.0007309	0.970868	0.001124
RXR-alpha:CAR	-1.12573	0.00253553	-0.437959	0.10208	-0.687776	0.014888
PPARalpha:RXR-alpha	-0.867115	0.00542212	-0.369203	0.106902	-0.497911	0.035123
RXR-alpha:PPARalpha	-0.79125	0.00173355	-0.227689	0.210315	-0.563561	0.003827
Peg3	-0.405524	0.00512032	-0.204941	0.0570624	-0.200583	0.062183
RXR-alpha:T3R-beta1	-0.438501	0.0396457	-0.199373	0.22133	-0.239128	0.139734
RORalpha	-0.91103	0.00032057	-0.195567	0.256721	-0.715463	0.000649
PPARdelta:RXR-alpha	-0.346551	0.0142481	-0.187814	0.0757914	-0.158737	0.131794
MSX	-0.273395	0.0198708	-0.167448	0.0608304	-0.105946	0.233875
PR	-0.354833	0.0117411	-0.162705	0.12185	-0.192128	0.069432
Myf-5	-0.255068	0.0219343	-0.161112	0.0580044	-0.093956	0.266217
Sox-11	-0.238247	0.0414635	-0.15859	0.0757914	-0.079656	0.385339
Six-6	-0.227442	0.0407551	-0.157474	0.0660011	-0.069968	0.424085
Sox-3	-0.252535	0.0273467	-0.155939	0.0736007	-0.096596	0.266891
Tbr2	-0.252876	0.0158639	-0.155718	0.0515867	-0.097158	0.218314
TBR2	-0.252876	0.0158639	-0.155718	0.0515867	-0.097158	0.218314
POU5F1 (Oct-5)	-0.326595	0.00341042	-0.146145	0.0735396	-0.18045	0.031715
STAT3{pY705}	-0.304255	0.0039229	-0.144798	0.0628428	-0.159457	0.042387
MTF-1	-0.473201	0.0296978	-0.141273	0.397488	-0.331927	0.04892
HOXB1-isoform1	-0.267432	0.00346213	-0.131656	0.0517822	-0.135776	0.045403
Ikaros-isoform1	-0.237729	0.0190833	-0.12741	0.0935849	-0.110319	0.146517
Sox-2:Oct3	-0.252618	0.0212213	-0.126385	0.124672	-0.126234	0.124481
RXR-alpha:PPARgamma1	-0.375748	0.0250385	-0.121952	0.344668	-0.253796	0.048944
RORalpha1	-0.153084	0.0444786	-0.114953	0.0517822	-0.038131	0.529906
RORgamma	-0.4605	0.0235301	-0.112383	0.473664	-0.348118	0.028459
pitx2a	-0.190538	0.0158402	-0.108542	0.0690037	-0.081996	0.164879
PTF1a:E12	-0.162153	0.0410007	-0.103242	0.0892043	-0.058911	0.337988
RBPJK:PTF1a:E12	-0.162153	0.0410007	-0.103242	0.0892043	-0.058911	0.337988
Sox-7	-0.243784	0.00275822	-0.096495	0.100325	-0.14729	0.016775
Tal-1	-0.236405	0.0328718	-0.094772	0.261458	-0.141633	0.089481
USF1	-0.150113	0.03761	-0.073191	0.184292	-0.076922	0.162466
RORbeta	-0.213286	0.0420302	-0.063149	0.440139	-0.150137	0.063574
Nrf2	0.230104	0.0501007	-0.06311	0.495974	0.293214	0.00273
Msx-2	0.246293	0.200239	-0.06057	0.69047	0.306863	0.037815
T3R-beta	-0.194514	0.0520378	-0.038755	0.629804	-0.155759	0.045621
RelA-p65:NF-kappaB1	0.29449	0.00305936	0.013166	0.87137	0.281324	0.000963
RelA-p65:p50	0.360248	0.0358828	0.022912	0.87137	0.337336	0.013946
p50	0.421759	0.0676767	0.052194	0.78096	0.369565	0.040881
PPARalpha	0.56285	0.0732636	0.05574	0.834532	0.50711	0.039902
RAR-gamma	0.241574	0.0368568	0.059027	0.518058	0.182547	0.042387
NF-kappaB1-p50:RelA-p65	0.408156	0.00331899	0.085089	0.40437	0.323068	0.00314
MZF-1	0.353388	0.0393396	0.085531	0.530302	0.267857	0.044456
p50:c-Rel	0.367998	0.0255763	0.086272	0.502577	0.281726	0.029137
Pax-7	0.286748	0.0240986	0.09843	0.313735	0.188318	0.052692
Sp1:Sp3	0.378595	0.0198708	0.117411	0.345116	0.261184	0.037335
p63	0.622017	0.036544	0.125762	0.592189	0.496255	0.033418
KLF15	0.32247	0.0216203	0.129623	0.221645	0.192847	0.070314
Oct3	0.36291	0.0210915	0.141667	0.234277	0.221243	0.064482
rfx1	0.396626	0.00681901	0.148547	0.176751	0.248079	0.0283
Nrf2:MafK	0.619266	0.0065931	0.152208	0.374871	0.467058	0.009549
STAT3:STAT3	0.328574	0.0137857	0.153624	0.122122	0.174951	0.080783
STAT1alpha:STAT3	0.378592	0.0277511	0.154776	0.237997	0.223817	0.085709
RXR-beta	0.429488	0.0116701	0.157861	0.215995	0.271627	0.037186
NF-kappaB1	0.342468	0.034854	0.158503	0.201327	0.183965	0.134137
PMX1	0.693088	0.036544	0.168726	0.518058	0.524362	0.042387
Sox-2	0.41624	0.00941277	0.17001	0.155167	0.24623	0.042949
URTF	0.492471	0.00331899	0.170788	0.16359	0.321684	0.012803
RelB:p50	0.277244	0.0182221	0.171512	0.0549685	0.105732	0.233875
NFATc1	0.519171	0.0178123	0.177913	0.284639	0.341258	0.042387
pax-6-isoform5a	0.304717	0.0269566	0.187974	0.0735396	0.116743	0.266217
JunB:c-Fos	0.412836	0.00595191	0.191531	0.084929	0.221305	0.049267
POU4F3	0.406695	0.00597707	0.194398	0.0757914	0.212297	0.054136
RAR	0.377392	0.00559304	0.198961	0.0515867	0.178431	0.077153
Tbx1	0.342576	0.0343765	0.20219	0.0988148	0.140386	0.254349
Pax-3	0.595578	0.00181831	0.210556	0.122122	0.385023	0.008391
p107:E2F	0.382578	0.0206157	0.210605	0.0902712	0.171973	0.164879
USF2	0.512185	0.0375605	0.221364	0.239283	0.290821	0.121102
Smad3:Smad4	0.536097	0.00408767	0.229086	0.0924284	0.307011	0.029577
NF-1	0.635907	0.00978909	0.257949	0.161198	0.377958	0.042949
ISGF-3	0.498537	0.0465985	0.262114	0.176005	0.236422	0.218314
NOR1	0.587962	0.00633408	0.262967	0.0983019	0.324995	0.045403
Max:c-Myc	0.446826	0.0151615	0.270864	0.0520756	0.175963	0.204181
PEA3	0.785547	0.00038842	0.286878	0.0601568	0.498669	0.002412
Lhx2	0.577402	0.0050979	0.291894	0.056705	0.285507	0.06202
NFATc1a	0.664949	0.0261902	0.294445	0.195747	0.370504	0.099976
Sox-9	0.639274	0.0145311	0.298589	0.124672	0.340685	0.081957
slug	1.01765	0.00028459	0.318675	0.0924284	0.698975	0.001275
PARP	0.534583	0.0494474	0.320309	0.122122	0.214274	0.309051
p50:p50	0.757531	0.00477744	0.320587	0.102098	0.436944	0.031715
LEF-1	0.843054	0.00107009	0.331197	0.0690037	0.511857	0.008169
p50:RelA-p65	0.624958	0.0241278	0.333182	0.110088	0.291776	0.163459
TLX	0.85007	0.00331899	0.36029	0.0883328	0.48978	0.026168
p63alpha	0.946584	0.00213019	0.366846	0.0968344	0.579739	0.013235
TCF-4:beta-catenin	0.751811	0.00529018	0.393042	0.0515867	0.358769	0.071973
WT1	0.583529	0.0456874	0.39634	0.0757914	0.187189	0.415853
SNA	1.43397	6.467e-05	0.397215	0.0892043	1.03675	0.000453
STAT1:STAT1	0.902488	0.0444786	0.399019	0.246406	0.503469	0.140436
IRF-1	0.919124	0.0065931	0.427628	0.0892043	0.491496	0.05287

## Sheet: Table S8
Table S8: A clear sex imbalance in gene expression obtained with transcriptome analysis in 24M KO mice. Table of significantly deregulated female-, male-specific and common (i.e. in both sexes) genes between 24M KO and 24M WT mice. KO, Cyp51 KO; WT, wild-type.
	All DEGs	DE genes
female-specific genes	2550 (63.4%)	Ctnnb1, Gsk3b, Nova1, Lmna, Gstp1 and Mup20
male-specific genes	458 (11.6%)	Ezh2, Foxa1, Rb1, Trp53
common genes	1001 (25%)	Cyp51, Cd34, Sox9, Casp4, Col1a1

## Sheet: Table S9
Table 9: List of sex-specific top 10 statistically significant down- and up-regulated genes (deduced from Table S6) in Cyp51 KO mice, aged 19 weeks and 24 months.
MALE
19W				24M
Top 10 statistically significant downregulared genes
Gene symbol	logFC	adj.P val	Biological function	Gene symbol	logFC	adj.P val	Biological function
Hsd3b5	-3.66827	0.012328	Steroid hormone biosynthesis, Metabolic pathways	Elovl3	-3.63991	0.0022546	Fatty acid elongation
Slco1a1	-3.23423	0.002183	Bile secretion	Cxcl13	-3.16703	0.017561	Chemokine signaling pathway
Adgrf1	-2.20672	0.002694		Mup21	-2.56616	0.0070426
Cxcl13	-1.78848	0.037068	Chemokine signaling pathway	Marco	-2.52344	0.0154169	Phagosome
Etnppl	-1.43951	0.023827	Glycerophospholipid metabolism, Metabolic pathways	Serpina4-ps1	-2.40975	0.0448696
Timd4	-1.23584	0.006727		Cyp4a32	-2.33785	0.0113944	Metabolic pathways, PPAR signaling pathway
Mir107	-1.21863	0.04331	MicroRNAs in cancer	Susd4	-2.2393	1.39e-05
Dpy19l3	-1.16313	0.002552		Cyp1a2	-2.04828	0.0231859	Linoleic acid metabolism, Retinol metabolism
Sdr9c7	-1.15888	0.038661		Timd4	-1.9779	0.016619
Aqp4	-1.14249	0.002692	Bile secretion	Onecut1	-1.94037	0.0170654	Signaling pathways regulating pluripotency of stem cells
Top 10 statistically significant upregulared genes
Gene symbol	logFC	adj.P val	Biological function	Gene symbol	logFC	adj.P val	Biological function
Tmem45a	2.76094	0.007255		Myot	3.28877	0.0007173
Gabrp	2.35308	0.015985	Neuroactive ligand-receptor interaction	Apln	2.76065	0.0356095
Orm3	2.28166	0.003069		Klhl13	2.70858	0.0017274	Ubiquitin mediated proteolysis
Lum	2.20944	0.002552	Proteoglycans in cancer	Hepacam	2.61297	0.0080373
Chrna4	2.16467	0.015001	Neuroactive ligand-receptor interaction	Cav1	2.22957	0.0006706	Endocytosis, Focal adhesion, Proteoglycans in cancer
Jchain	2.08864	0.003561		Car2	1.88975	0.0022546	Metabolic pathways, Biosynthesis of secondary metabolites
Ighm	2.07825	0.028925		Igfbp3	1.85012	0.0058714	p53 signaling pathway, Transcriptional misregulation in cancer
Igkv10-96	2.06015	0.013709		Liph	1.84576	0.0012022
Ms4a14	2.0277	0.003674		Jag1	1.81818	0.0181366	Notch signaling pathway
Igkv9-120	2.02117	0.004598		Cd36	1.78993	0.0001164	PPAR signaling pathway, Phagosome, ECM-receptor interaction
FEMALE
19W				24M
Top 10 statistically significant downregulared genes
Gene symbol	logFC	adj.P val	Biological function	Gene symbol	logFC	adj.P val	Biological function
Sult3a1	-6.3977	0.002388		Cyp3a16	-5.98747	0.000457155	Steroid hormone biosynthesis, Linoleic acid metabolism, Retinol metabolism, Metabolic pathways
Sult3a2	-4.87768	0.000676		Cyp2c69	-5.78595	0.00173272
Cyp3a16	-4.74516	0.006941		Mup-ps12	-5.18953	0.00249334
Hao2	-2.70578	0.00111	Glyoxylate and dicarboxylate metabolism, Metabolic pathways, Peroxisome	Cyp2b13	-5.16779	0.00124881
Cyp2b10	-2.56317	0.008472	Steroid hormone biosynthesis, Arachidonic acid metabolism,Metabolic pathways	A1bg	-4.12314	0.00229951
Sult2a3	-2.55195	0.002139	Metabolism of xenobiotics by cytochrome P450, Bile secretion	Sult2a3	-4.11225	2.2311e-05
A1bg	-2.52177	0.048838		Hao2	-4.06889	0.000128144	Glyoxylate and dicarboxylate metabolism, Metabolic pathways, Peroxisome
Lepr	-2.17594	0.015663	Cytokine-cytokine receptor interaction, Non-alcoholic fatty liver disease (NAFLD)	Sult2a5	-4.03086	2.6897e-05	Metabolism of xenobiotics by cytochrome P450, Bile secretion
Eci3	-2.1072	0.001699		Cyp17a1	-3.63822	0.00223148	Steroid hormone biosynthesis, Metabolic pathways
Mup3	-2.06632	0.007886		Cyp2c29	-3.6088	0.00963971	Steroid hormone biosynthesis, Arachidonic and Linoleic acid metabolism, Metabolic pathways
Top 10 statistically significant upregulared genes
Gene symbol	logFC	adj.P val	Biological function	Gene symbol	logFC	adj.P val	Biological function
Sprr1a	3.96563	0.000906		Slc7a11	4.83477	0.0057766
Defb1	2.67493	0.001281		Sprr1a	4.6662	0.000717346
Cyp2c55	2.59891	0.001763		Mup20	4.57199	6.26e-07
Cdh1	2.2351	0.000853	Cell adhesion molecules (CAMs), Adherens junction, Pathways in cancer	Cib3	4.35658	9.608e-06
Slc13a5	2.21601	0.001273		Cyp4a12a	3.51896	0.000216285	Arachidonic acidand Retinol metabolism, Metabolic pathways, PPAR signaling pathway
Nid1	2.10433	0.0015		Cpe	3.2762	0.00167765	Type I diabetes mellitus
Haus8	1.92269	0.00061		Mmp7	3.03729	0.00161941	Wnt signaling pathway
2010003K11Rik	1.90786	0.019789		Mmp27	3.03521	0.0360213
Krt8	1.81226	0.001281		Maoa	3.00292	0.00465251	Metabolic pathways
Cdkn1a	1.81167	0.031413	Cell cycle, p53 signaling pathway, PI3K-Akt signaling pathway, Pathways in cancer, Transcriptional misregulation in cancer, Proteoglycans in cancer, MicroRNAs in cancer	Clec2h	2.86011	0.0447151

## Sheet: Table S10
Table 10: List of sex-specific top 10 statistically significant down- and up-regulared TFs (deduced from Table S8), aged 19 weeks and 24 months.
	MALE								FEMALE
	19W				24M				19W				24M
	Top 10 statistically significant downregulared TFs
	Transcription factor	logFC	adj.P val		Transcription factor	logFC	adj.P val		Transcription factor	logFC	adj.P val		Transcription factor	logFC	adj.P val
	(RXR-alpha)2	-0.394456	0.0162595						HNF-3beta	-0.745345	0.005964		FXR	-0.84092	0.00489581
	NR1B1	-0.352637	0.0066058						HNF-4alpha	-0.734376	0.007273		CHOP-10	-0.62865	0.00198184
	Otx2	-0.339024	0.0043744						RORalpha	-0.715463	0.000649		LXR-alpha:RXR-alpha	-0.56139	0.0432813
	NeuroD	-0.314346	0.0033299						RXR-alpha:CAR	-0.687776	0.014888		COE1	-0.53885	0.00687819
	CREM	-0.29134	0.0277601						FOXP1	-0.597271	0.009939		CHOP-10:C/EBPbeta	-0.3727	0.0132334
	ATF-3	-0.268902	0.0308028						RXR-alpha:PPARalpha	-0.563561	0.003827		Six-4	-0.35556	0.00904939
	ATF-6	-0.25579	0.0308028						c-Myb	-0.512386	0.031715		LRH-1	-0.35484	0.013098
	Sox-2-xbb1	-0.253731	0.0377705						PPARalpha:RXR-alpha	-0.497911	0.035123		NR1B1:RXR-alpha	-0.28879	0.0227235
	LEF-1:beta-catenin	-0.245443	0.0187928						CHOP-10:C/EBPbeta	-0.461281	0.006144		Six-1	-0.27947	0.0432813
	ERR2	-0.232691	0.0086099						HNF-6	-0.451716	0.035242		COUP-TF1	-0.27728	0.0286577
	Top 10 statistically significant upregulared TFs
	Transcription factor	logFC	adj.P val		Transcription factor	logFC	adj.P val		Transcription factor	logFC	adj.P val		Transcription factor	logFC	adj.P val
	ERR1	0.708572	0.0028524						SNA	1.03675	0.000453		STAT1	1.09759	0.0286577
	STAT3	0.56789	0.0261043						slug	0.698975	0.001275		p63alpha	0.95165	0.00062604
	AML1	0.564542	0.0054974						p63alpha	0.579739	0.013235		(usf1)2	0.92882	0.00103849
	PXR	0.480581	0.0025766						(RelA-p65)2	0.56146	0.001084		GABP-alpha:GABP-beta1	0.83097	0.000243292
	Sp1-isoform1	0.454012	0.0426328						PMX1	0.524362	0.042387		IRF-1	0.79157	0.0380009
	Klf7	0.446613	0.0018671						LEF-1	0.511857	0.008169		SNA	0.78014	7.282e-06
	PU.1-isoform1	0.436	0.004497						PPARalpha	0.50711	0.039902		RelA-p65	0.74705	0.0204029
	STAT5A	0.432644	0.0253466						PEA3	0.498669	0.002412		(Sox-9)2	0.67492	0.00451083
	ESE-1	0.370177	0.0124583						p63	0.496255	0.033418		p63	0.65537	0.000509759
	rno-miR-30e-5p	0.362195	0.0019324						TLX	0.48978	0.026168		PPARalpha	0.60461	0.00115226

[truncated: 4 more sheets: Table S11, Table S12, Table S13, Table S14]
